# Supplementary material for: Human papilloma virus E7 oncoprotein abrogates the p53-p21-DREAM pathway
Source: Sci Rep. 2017 Jun 1;7:2603. doi: 10.1038/s41598-017-02831-9 (PMC5453983; doi:10.1038/s41598-017-02831-9)
Supplement: Supplementary file 2 — Supplementary Table S1 [file 41598_2017_2831_MOESM2_ESM.xls]

## Sheet: Tabelle1
Meta-analysis of 6 HPV E7 gene expression profiling datasets (1-6), mapped to a collection of protein-coding genes (7). Columns A-H were extracted from Fischer et al. (7)
1	Rozenblatt-Rosen et al., (2012) Interpreting cancer genomes using systematic host network perturbations by tumour virus proteins. Nature 487:491–5.
2	Zhou et al., (2016) Role of WDHD1 in Human Papillomavirus-Mediated Oncogenesis Identified by Transcriptional Profiling of E7-Expressing Cells. J Virol 90:6071–6084.
3	Rosty et al., (2005) Identification of a proliferation gene cluster associated with HPV E6/E7 expression level and viral DNA load in invasive cervical carcinoma. Oncogene 24:7094–7104.
4	Santin et al., (2005) Gene expression profiles of primary HPV16- and HPV18-infected early stage cervical cancers and normal cervical epithelium: Identification of novel candidate molecular markers for cervical cancer diagnosis and therapy. Virology 331:269–291.
5	Pang et al., (2013) A functional interaction of E7 with B-Myb-MuvB complex promotes acute cooperative transcriptional activation of both S- and M-phase genes. (129 c). Oncogene 33:4039–4049.
6	Kuner et al., (2007) Identification of cellular targets for the human papillomavirus E6 and E7 oncogenes by RNA interference and transcriptome analyses. J Mol Med 85:1253–1262.
7	Fischer et al., (2016) Integration of TP53, DREAM, MMB-FOXM1 and RB-E2F target gene analyses identifies cell cycle gene regulatory networks. Nucleic Acids Res 44:6070–6086.
Ensembl ID	Gene Symbol	G1/S or G2/M	candidate DREAM target (1,0)	candidate MMB-FOXM1 target (1,0)	candidate RB-E2F target (1,0)	candidate cell cycle gene (0,1)	p53 Expression Score (-20..0..02)	Zhou 2016 HPV16 E7 NIKS log2FC	Zhou 2016 HPV16 E7 NIKS (-1, 0, 1)	Rozenblatt-Rosen 2012 HPV18 E7 IMR90 log2FC	Rozenblatt-Rosen 2012 HPV18 E7 IMR90 adj.p-value	Rozenblatt-Rosen 2012 HPV18 E7 IMR90 (-1, 0, 1)	Sum E7 (-2..0..2)	Pang 2013 HPV E2C CaSki log2FC	Pang 2013 HPV E2C CaSki ( 0, 1)	Kuner 2007 siE6E7 HeLa log2FC	Kuner 2007 siE6E7 HeLa adj.p-value	Kuner 2007 siE6E7 HeLa (-1, 0, 1)	Rosty 2005 HPV16/18 tumors (0, 1)	Santin 2005 HPV16/18 tumors log2FC	Santin 2005 HPV16/18 tumors p-value	Santin 2005 HPV16/18 tumors (-1, 0, 1)	Sum all (-4..0..6)	Sum studies
ENSG00000073111	MCM2	G1/S	1	0	1	1	-17	0.917421	1	0.860469	5.09734e-29	1	2	-1.616	1	-1	8.51e-05	1	1	2.18587	0.006112	1	6	6
ENSG00000122952	ZWINT	G1/S	1	0	0	1	-13	1.17642	1	0.574416	8.01856e-12	1	2	-1.829	1	-1	1.6e-07	1	1	1.82375	0.006112	1	6	6
ENSG00000179750	APOBEC3B	G2/M	1	0	0	1	-4	0.976017	1	0.550315	5.88599e-07	1	2	-2.406	1	-0.514573	0.00017285	1	1	---	---	0	5	5
ENSG00000094804	CDC6	G1/S	1	0	1	1	-13	1.58325	1	1.03637	5.9269e-16	1	2	-1.653	1	---	---	0	1	2.07724	0.009023	1	5	5
ENSG00000142945	KIF2C	G2/M	1	1	0	1	-18	0.850424	1	0.440032	5.90163e-06	0	1	-2.622	1	-1.73697	2e-08	1	1	1.66903	0.004075	1	5	5
ENSG00000113368	LMNB1	G2/M	1	1	1	1	-18	---	0	0.542899	3.21818e-08	1	1	-2.268	1	-1	5.01e-06	1	1	2.72028	0.006112	1	5	5
ENSG00000104738	MCM4	G1/S	1	0	1	1	-16	1.20581	1	0.769517	7.98906e-28	1	2	-1.663	1	---	---	0	1	2.48285	0.004075	1	5	5
ENSG00000101057	MYBL2	G1/S	1	0	1	1	-14	0.842343	1	0.562401	9.18031e-10	1	2	-1.943	1	---	---	0	1	2.74631	0.004075	1	5	5
ENSG00000137804	NUSAP1	G2/M	1	1	1	1	-17	1.13307	1	0.506374	1.95056e-07	1	2	-2.328	1	---	---	0	1	2.60407	0.004075	1	5	5
ENSG00000198901	PRC1	G2/M	1	1	0	1	-20	0.962775	1	0.288352	0.00018402	0	1	-2.728	1	-1.32193	1.01e-06	1	1	2.26604	0.006112	1	5	5
ENSG00000171848	RRM2	G1/S	1	1	1	1	-14	0.990782	1	0.625856	7.4169e-09	1	2	-2.109	1	-1	1.6e-07	1	1	---	---	0	5	5
ENSG00000113810	SMC4	G2/M	1	1	1	1	-18	0.914302	1	0.180317	0.0695362	0	1	-1.92	1	-1.32193	2.1e-07	1	1	2.02148	0.009023	1	5	5
ENSG00000123473	STIL	G2/M	1	1	1	1	-20	0.983411	1	0.546352	2.82141e-09	1	2	-2.083	1	---	---	0	1	1.25701	0.009023	1	5	5
ENSG00000131747	TOP2A	G2/M	1	1	0	1	-12	1.12383	1	0.343172	1.00891e-05	0	1	-2.345	1	-0.736966	1.48e-06	1	1	2.67356	0.009023	1	5	5
ENSG00000105011	ASF1B	G1/S	1	1	1	1	-12	1.18818	1	1.11059	6.48734e-34	1	2	-1.93	1	---	---	0	1	---	---	0	4	4
ENSG00000066279	ASPM	G2/M	1	1	0	1	-18	1.41001	1	0.278385	0.00740163	0	1	-2.922	1	-1.32193	1.03e-06	1	1	---	---	0	4	4
ENSG00000156802	ATAD2	G1/S	1	1	1	1	-18	1.45163	1	0.600242	3.76089e-13	1	2	-1.994	1	---	---	0	1	---	---	0	4	4
ENSG00000089685	BIRC5	G2/M	1	1	0	1	-18	---	0	0.373042	2.40569e-07	0	0	-2.555	1	-1	2.9e-07	1	1	1.96347	0.006112	1	4	4
ENSG00000012048	BRCA1	G1/S	1	0	1	1	-16	1.3942	1	0.673521	3.87079e-09	1	2	-2.282	1	---	---	0	1	---	---	0	4	4
ENSG00000145386	CCNA2	G2/M	1	1	0	1	-19	0.831031	1	0.272832	0.000884841	0	1	-2.51	1	---	---	0	1	2.27798	0.009023	1	4	4
ENSG00000134057	CCNB1	G2/M	1	1	0	1	-19	---	0	0.402285	7.72454e-07	0	0	-2.666	1	-0.736966	5.11e-06	1	1	2.07382	0.006112	1	4	4
ENSG00000157456	CCNB2	G2/M	1	1	0	1	-18	---	0	0.36555	0.000512642	0	0	-2.736	1	-1	1e-08	1	1	2.20477	0.004075	1	4	4
ENSG00000117399	CDC20	G2/M	1	1	0	1	-18	---	0	0.442202	1.75624e-07	0	0	-2.422	1	-1.32193	8.3e-07	1	1	2.12433	0.004075	1	4	4
ENSG00000158402	CDC25C	G2/M	1	1	0	1	-17	---	0	0.704321	7.81081e-13	1	1	-2.199	1	-0.736966	0.0001401	1	0	1.73118	0.004075	1	4	4
ENSG00000093009	CDC45	G1/S	1	0	1	1	-14	1.06365	1	0.814329	1.66719e-17	1	2	-1.926	1	-1	0.00056294	1	0	---	---	0	4	4
ENSG00000147889	CDKN2A	0	0	0	0	0	0	0.922553	1	0.91996	4.07678e-30	1	2	---	0	---	---	0	1	3.32912	0.004075	1	4	4
ENSG00000117724	CENPF	G2/M	1	1	0	1	-19	---	0	0.370695	3.92821e-05	0	0	-2.871	1	-1.73697	6.2e-07	1	1	1.87971	0.004075	1	4	4
ENSG00000143476	DTL	G1/S	1	1	1	1	-18	1.61372	1	0.780877	1.04869e-17	1	2	-1.805	1	-0.736966	6.18e-05	1	0	---	---	0	4	4
ENSG00000101412	E2F1	G1/S	1	0	1	1	-13	0.96673	1	0.505442	4.14121e-14	1	2	---	0	---	---	0	1	2.01792	0.006112	1	4	4
ENSG00000140525	FANCI	G1/S	1	0	1	1	-14	0.857056	1	0.575625	8.50269e-12	1	2	-2.217	1	---	---	0	0	2.55827	0.006112	1	4	4
ENSG00000096060	FKBP5	UNKN	1	0	0	1	-11	---	0	0.731832	5.38284e-15	1	1	-1.836	1	-0.514573	3.87e-05	1	0	3.24793	0.004075	1	4	4
ENSG00000111206	FOXM1	G2/M	1	0	0	1	-17	---	0	0.303877	9.06718e-05	0	0	-2.158	1	-1	2.18e-06	1	1	2.89142	0.004075	1	4	4
ENSG00000131153	GINS2	G1/S	1	0	1	1	-14	1.05088	1	0.804076	4.4597e-18	1	2	-1.882	1	-1	2.25e-06	1	0	---	---	0	4	4
ENSG00000112984	KIF20A	G2/M	1	1	0	1	-18	---	0	0.259415	0.00437324	0	0	-3.487	1	-1.32193	6.93e-06	1	1	2.27202	0.006112	1	4	4
ENSG00000137807	KIF23	G2/M	1	1	0	1	-19	---	0	0.232119	0.00330698	0	0	-2.416	1	-1.73697	2e-08	1	1	1.96717	0.009023	1	4	4
ENSG00000165304	MELK	G2/M	1	0	0	1	-18	0.950664	1	0.448086	3.31111e-06	0	1	-2.285	1	-1	7.7e-07	1	1	---	---	0	4	4
ENSG00000146918	NCAPG2	G1/S	1	0	1	1	-16	0.971964	1	0.530953	3.29056e-08	1	2	-2.224	1	---	---	0	0	1.73985	0.006112	1	4	4
ENSG00000117650	NEK2	G2/M	1	1	0	1	-19	1.0706	1	0.430187	3.43075e-05	0	1	-2.865	1	---	---	0	1	2.68257	0.004075	1	4	4
ENSG00000051341	POLQ	G2/M	1	0	0	1	-13	0.779796	1	0.39954	0.000135997	0	1	-2.4	1	---	---	0	1	1.12433	0.006112	1	4	4
ENSG00000198056	PRIM1	G1/S	1	0	1	1	-16	0.93964	1	1.03237	7.5953e-22	1	2	-2.327	1	---	---	0	0	1.57531	0.009023	1	4	4
ENSG00000164611	PTTG1	G2/M	1	1	0	1	-11	---	0	0.566158	1.66986e-08	1	1	-1.869	1	---	---	0	1	1.46467	0.009023	1	4	4
ENSG00000111247	RAD51AP1	G1/S	1	0	1	1	-16	0.984509	1	0.669835	4.0177e-09	1	2	-2.36	1	---	---	0	1	---	---	0	4	4
ENSG00000133119	RFC3	G1/S	1	0	1	1	-18	1.21118	1	0.683229	8.19141e-14	1	2	-2.029	1	-1	0.00010203	1	0	---	---	0	4	4
ENSG00000076382	SPAG5	G2/M	1	1	0	1	-16	---	0	0.38037	5.80303e-06	0	0	-2.629	1	-0.736966	5.9e-05	1	1	1.74846	0.006112	1	4	4
ENSG00000120802	TMPO	G2/M	1	0	1	1	-18	1.07546	1	0.507287	1.14843e-10	1	2	-1.919	1	---	---	0	1	---	---	0	4	4
ENSG00000071539	TRIP13	G2/M	1	0	0	1	-18	---	0	0.383885	6.80569e-07	0	0	-2.11	1	-1	1.59e-06	1	1	1.78241	0.006112	1	4	4
ENSG00000112742	TTK	G2/M	1	1	0	1	-20	1.33632	1	0.391841	0.000776763	0	1	-3.109	1	---	---	0	1	1.76977	0.006112	1	4	4
ENSG00000198554	WDHD1	G1/S	1	0	1	1	-17	1.17655	1	0.682407	3.68106e-12	1	2	-1.87	1	-0.514573	7.58e-05	1	0	---	---	0	4	4
ENSG00000092470	WDR76	G1/S	1	0	1	1	-17	1.07158	1	0.848251	5.11939e-19	1	2	-2.199	1	---	---	0	0	1.54102	0.009023	1	4	4
ENSG00000011426	ANLN	G2/M	1	1	1	1	-19	0.874879	1	0.217892	0.00311288	0	1	-2.322	1	-0.736966	1.41e-05	1	0	---	---	0	3	3
ENSG00000143401	ANP32E	G2/M	1	1	1	1	-18	---	0	0.193404	0.0343158	0	0	---	0	-0.514573	5.87e-05	1	1	1.848	0.009023	1	3	3
ENSG00000176208	ATAD5	UNKN	1	1	1	1	-11	1.25499	1	0.713263	3.30824e-13	1	2	-1.989	1	---	---	0	0	---	---	0	3	3
ENSG00000087586	AURKA	G2/M	1	1	1	1	-20	---	0	0.397114	2.05968e-07	0	0	-2.513	1	---	---	0	1	2.30159	0.004075	1	3	3
ENSG00000139618	BRCA2	G1/S	1	0	1	1	-12	0.995364	1	0.560335	4.85135e-10	1	2	-2.365	1	---	---	0	0	---	---	0	3	3
ENSG00000136492	BRIP1	G1/S	1	0	1	1	-15	0.840479	1	0.558816	7.79714e-10	1	2	-1.833	1	---	---	0	0	---	---	0	3	3
ENSG00000169679	BUB1	G2/M	1	1	0	1	-18	---	0	0.420215	8.31939e-06	0	0	-3.201	1	-1.32193	4.6e-07	1	1	---	---	0	3	3
ENSG00000156970	BUB1B	G2/M	1	1	1	1	-20	---	0	0.383723	0.000121669	0	0	-2.696	1	-0.736966	1.99e-05	1	1	---	---	0	3	3
ENSG00000175305	CCNE2	G1/S	0	0	1	1	-14	1.76393	1	1.22591	4.77529e-19	1	2	---	0	---	---	0	1	---	---	0	3	3
ENSG00000162063	CCNF	G2/M	1	1	0	1	-18	---	0	0.377502	1.92324e-06	0	0	-1.851	1	---	---	0	1	2.1635	0.004075	1	3	3
ENSG00000097046	CDC7	G1/S	1	0	1	1	-12	0.843641	1	0.914092	2.15911e-15	1	2	-1.775	1	---	---	0	0	---	---	0	3	3
ENSG00000111665	CDCA3	G2/M	1	1	0	1	-20	---	0	0.395446	3.2877e-06	0	0	-2.381	1	---	---	0	1	3.51854	0.004075	1	3	3
ENSG00000115163	CENPA	G2/M	1	1	0	1	-18	---	0	0.390273	1.45946e-05	0	0	-2.464	1	---	---	0	1	2.0072	0.004075	1	3	3
ENSG00000138778	CENPE	G2/M	1	1	0	1	-16	0.927871	1	0.274808	0.0333143	0	1	-2.735	1	---	---	0	1	---	---	0	3	3
ENSG00000123219	CENPK	G1/S	1	0	1	1	-12	1.00344	1	0.556567	2.33113e-09	1	2	-2.086	1	---	---	0	0	---	---	0	3	3
ENSG00000166451	CENPN	UNKN	1	1	1	1	-15	---	0	0.334758	3.00649e-06	0	0	-2.164	1	-1	7e-08	1	0	2.19849	0.006112	1	3	3
ENSG00000031691	CENPQ	G1/S	1	0	1	1	-12	0.81615	1	0.598734	6.62015e-08	1	2	-1.795	1	---	---	0	0	---	---	0	3	3
ENSG00000151725	CENPU	G1/S	1	0	1	1	-13	1.50844	1	0.794826	3.87739e-13	1	2	-2.229	1	---	---	0	0	---	---	0	3	3
ENSG00000167670	CHAF1A	G1/S	1	0	1	1	-15	1.1289	1	0.600121	4.77529e-19	1	2	-1.755	1	---	---	0	0	---	---	0	3	3
ENSG00000159259	CHAF1B	G1/S	0	0	1	1	-14	0.781092	1	0.94069	8.81527e-34	1	2	---	0	---	---	0	1	---	---	0	3	3
ENSG00000173207	CKS1B	G2/M	1	1	0	1	-13	---	0	0.337294	0.000735288	0	0	-1.927	1	-1.73697	1.3e-07	1	0	1.68257	0.006112	1	3	3
ENSG00000165490	DDIAS	G1/S	1	0	0	1	-13	---	0	0.536804	2.56188e-07	1	1	-2.346	1	-1	3.74e-06	1	0	---	---	0	3	3
ENSG00000228716	DHFR	G1/S	1	0	0	1	-10	1.82276	1	---	---	0	1	-1.885	1	---	---	0	1	---	---	0	3	3
ENSG00000126787	DLGAP5	G2/M	1	1	0	1	-18	0.790197	1	0.43477	5.13632e-05	0	1	-2.848	1	---	---	0	1	---	---	0	3	3
ENSG00000138346	DNA2	G1/S	1	0	1	1	-10	---	0	0.635117	9.99051e-09	1	1	-1.98	1	---	---	0	1	---	---	0	3	3
ENSG00000159147	DONSON	G1/S	0	0	1	1	-14	1.00645	1	0.684546	3.78425e-21	1	2	---	0	---	---	0	0	1.61353	0.009023	1	3	3
ENSG00000149636	DSN1	G1/S	1	0	1	1	-16	0.804906	1	0.666899	1.31213e-18	1	2	---	0	---	---	0	0	1.83188	0.009023	1	3	3
ENSG00000213853	EMP2	G1/S	0	0	1	1	-8	0.971461	1	0.515966	2.16549e-15	1	2	-1.634	1	---	---	0	0	---	---	0	3	3
ENSG00000174371	EXO1	G1/S	1	0	1	1	-17	---	0	0.561779	4.49358e-09	1	1	-2.227	1	-1.73697	1e-08	1	0	---	---	0	3	3
ENSG00000106462	EZH2	G1/S	1	1	1	1	-12	---	0	0.613523	3.04885e-14	1	1	---	0	-1	1.65e-05	1	1	---	---	0	3	3
ENSG00000189057	FAM111B	G1/S	1	0	1	1	-13	1.70306	1	1.11966	2.87953e-19	1	2	-1.928	1	---	---	0	0	---	---	0	3	3
ENSG00000168496	FEN1	G1/S	1	0	1	1	-13	---	0	0.753672	7.06621e-18	1	1	---	0	-1.32193	2.79e-06	1	1	---	---	0	3	3
ENSG00000132436	FIGNL1	G1/S	1	0	0	1	-15	1.01269	1	0.645824	5.20969e-12	1	2	-1.861	1	---	---	0	0	---	---	0	3	3
ENSG00000101003	GINS1	G1/S	1	0	1	1	-13	1.0706	1	0.671948	4.78769e-12	1	2	-1.93	1	---	---	0	0	---	---	0	3	3
ENSG00000112312	GMNN	G1/S	1	0	1	1	-10	0.82949	1	0.653602	2.92022e-11	1	2	---	0	---	---	0	1	---	---	0	3	3
ENSG00000075218	GTSE1	G2/M	1	1	0	1	-18	---	0	0.379694	1.63154e-07	0	0	-2.402	1	---	---	0	1	1.61353	0.009023	1	3	3
ENSG00000164032	H2AFZ	UNKN	1	1	1	1	-13	---	0	0.327851	1.04472e-05	0	0	-1.627	1	-1	9e-08	1	1	---	---	0	3	3
ENSG00000128708	HAT1	UNKN	1	0	1	1	-11	0.784076	1	0.348972	3.18264e-06	0	1	-1.644	1	-0.736966	3.77e-06	1	0	---	---	0	3	3
ENSG00000119969	HELLS	G1/S	1	0	1	1	-9	1.38359	1	0.862423	2.64733e-16	1	2	---	0	---	---	0	1	---	---	0	3	3
ENSG00000072571	HMMR	G2/M	1	1	0	1	-17	0.875687	1	0.477367	6.02735e-05	0	1	-3.097	1	---	---	0	1	---	---	0	3	3
ENSG00000142856	ITGB3BP	UNKN	1	0	1	1	-10	---	0	0.629843	2.797e-08	1	1	-1.864	1	---	---	0	0	1.22651	0.006112	1	3	3
ENSG00000166803	KIAA0101	G1/S	1	0	1	1	-10	---	0	0.895772	3.48623e-18	1	1	-2.134	1	---	---	0	0	1.61824	0.004075	1	3	3
ENSG00000138160	KIF11	G2/M	1	1	0	1	-19	0.900965	1	0.344535	0.000497299	0	1	-2.661	1	---	---	0	1	---	---	0	3	3
ENSG00000163808	KIF15	G2/M	1	1	1	1	-16	---	0	0.409458	0.0010073	0	0	-2.619	1	-1	9e-08	1	1	---	---	0	3	3
ENSG00000138182	KIF20B	G2/M	1	1	0	1	-14	0.982641	1	0.389884	0.00248223	0	1	-2.456	1	---	---	0	1	---	---	0	3	3
ENSG00000090889	KIF4A	G2/M	1	1	0	1	-20	0.768804	1	0.389171	0.000197236	0	1	-3.032	1	---	---	0	1	---	---	0	3	3
ENSG00000184445	KNTC1	G1/S	1	0	1	1	-14	0.852583	1	0.559269	1.09572e-10	1	2	-1.764	1	---	---	0	0	---	---	0	3	3
ENSG00000164109	MAD2L1	G2/M	1	1	1	1	-18	---	0	0.402627	0.000196944	0	0	-2.314	1	-1.73697	1.66e-06	1	1	---	---	0	3	3
ENSG00000120539	MASTL	G1/S	1	0	0	1	-17	0.840968	1	0.510921	2.71594e-11	1	2	-2.232	1	---	---	0	0	---	---	0	3	3
ENSG00000065328	MCM10	G1/S	1	0	1	1	-15	---	0	0.583634	3.05322e-08	1	1	-1.904	1	---	---	0	1	---	---	0	3	3
ENSG00000112118	MCM3	G1/S	1	0	1	1	-17	0.767398	1	0.867353	8.82984e-29	1	2	---	0	-1	1.2e-07	1	0	---	---	0	3	3
ENSG00000100297	MCM5	G1/S	1	0	1	1	-15	1.30009	1	0.781124	4.40654e-22	1	2	---	0	---	---	0	0	2.17951	0.009023	1	3	3
ENSG00000076003	MCM6	G1/S	1	0	1	1	-16	1.15267	1	0.856254	8.54206e-26	1	2	---	0	-1.32193	1e-08	1	0	---	---	0	3	3
ENSG00000166508	MCM7	UNKN	1	0	1	1	-18	1.19457	1	0.601942	7.36771e-16	1	2	-1.717	1	---	---	0	0	---	---	0	3	3
ENSG00000148773	MKI67	G2/M	1	1	0	1	-18	1.04063	1	0.201047	0.0426513	0	1	-2.61	1	---	---	0	1	---	---	0	3	3
ENSG00000146263	MMS22L	G1/S	1	0	1	1	-13	0.865145	1	0.504395	1.96691e-07	1	2	-2.042	1	---	---	0	0	---	---	0	3	3
ENSG00000095002	MSH2	G1/S	1	0	1	1	-15	1.14427	1	0.697909	2.59528e-14	1	2	---	0	-0.736966	8e-08	1	0	---	---	0	3	3
ENSG00000116062	MSH6	G1/S	1	0	1	1	-16	0.8286	1	0.629018	5.40374e-25	1	2	---	0	---	---	0	0	1.77821	0.006112	1	3	3
ENSG00000172167	MTBP	G1/S	1	0	1	1	-12	0.907537	1	0.565422	2.0628e-05	1	2	-1.936	1	---	---	0	0	---	---	0	3	3
ENSG00000100714	MTHFD1	G1/S	1	0	1	1	-12	---	0	0.510708	1.71377e-14	1	1	---	0	-0.736966	4.83e-05	1	0	1.43296	0.004075	1	3	3
ENSG00000185697	MYBL1	UNKN	1	0	0	1	-8	---	0	0.519531	4.39102e-13	1	1	-1.683	1	---	---	0	0	1.72683	0.006112	1	3	3
ENSG00000132780	NASP	G1/S	1	0	1	1	-10	---	0	0.673626	1.21469e-15	1	1	---	0	-1	9.22e-06	1	0	2.61824	0.009023	1	3	3
ENSG00000109805	NCAPG	G2/M	1	1	1	1	-16	1.063	1	0.453724	5.12847e-07	0	1	-2.595	1	---	---	0	1	---	---	0	3	3
ENSG00000121152	NCAPH	G2/M	1	1	0	1	-18	---	0	0.37433	7.85664e-06	0	0	-2.848	1	-0.736966	1.36e-05	1	1	---	---	0	3	3
ENSG00000058804	NDC1	G2/M	1	1	0	1	-14	---	0	0.513441	5.08496e-13	1	1	-1.737	1	-0.736966	4.94e-06	1	0	---	---	0	3	3
ENSG00000166881	NEMP1	G1/S	1	0	1	1	-9	---	0	0.438469	9.21148e-09	0	0	-2.152	1	-1	8e-08	1	0	1.852	0.009023	1	3	3
ENSG00000104147	OIP5	G2/M	1	1	1	1	-14	---	0	0.433818	1.99782e-06	0	0	-2.029	1	---	---	0	1	2.17951	0.004075	1	3	3
ENSG00000085840	ORC1	G1/S	1	0	1	1	-14	0.864909	1	0.901268	6.82234e-16	1	2	-1.888	1	---	---	0	0	---	---	0	3	3
ENSG00000143799	PARP1	G1/S	0	0	1	1	-9	---	0	0.58535	1.28866e-21	1	1	---	0	-0.736966	2.97e-05	1	0	1.15056	0.009023	1	3	3
ENSG00000168078	PBK	G2/M	1	0	0	1	-16	---	0	0.346272	0.00438166	0	0	-2.855	1	-1.73697	1.7e-07	1	1	---	---	0	3	3
ENSG00000132646	PCNA	G1/S	1	0	1	1	5	0.933502	1	0.706922	1.10971e-25	1	2	---	0	---	---	0	1	---	---	0	3	3
ENSG00000127564	PKMYT1	G1/S	1	0	0	1	-13	---	0	0.516483	5.76166e-10	1	1	-2.142	1	---	---	0	1	---	---	0	3	3
ENSG00000166851	PLK1	G2/M	1	1	0	1	-20	---	0	0.323516	4.17854e-05	0	0	-2.835	1	---	---	0	1	1.86394	0.004075	1	3	3
ENSG00000101868	POLA1	G1/S	1	0	1	1	-15	0.931274	1	0.660147	7.01837e-14	1	2	-1.642	1	---	---	0	0	---	---	0	3	3
ENSG00000014138	POLA2	G1/S	1	0	1	1	-13	---	0	0.627028	1.47966e-20	1	1	-1.607	1	---	---	0	1	---	---	0	3	3
ENSG00000062822	POLD1	G1/S	1	0	1	1	-14	---	0	0.500717	5.55697e-13	1	1	-1.639	1	---	---	0	1	---	---	0	3	3
ENSG00000077514	POLD3	G1/S	1	0	1	1	-16	0.93724	1	0.847339	7.01198e-17	1	2	-1.664	1	---	---	0	0	---	---	0	3	3
ENSG00000177084	POLE	G1/S	1	1	1	1	-11	0.831235	1	0.635575	2.00677e-20	1	2	-1.651	1	---	---	0	0	---	---	0	3	3
ENSG00000161800	RACGAP1	G2/M	1	1	0	1	-19	---	0	0.322466	4.27187e-07	0	0	-2.419	1	-1.32193	4e-08	1	1	---	---	0	3	3
ENSG00000080839	RBL1	G1/S	1	0	1	1	-14	1.15424	1	0.705079	2.16771e-15	1	2	-1.992	1	---	---	0	0	---	---	0	3	3
ENSG00000163918	RFC4	G1/S	1	0	1	1	-15	---	0	0.681372	5.8399e-13	1	1	-1.866	1	---	---	0	0	2.04963	0.004075	1	3	3
ENSG00000111445	RFC5	G1/S	1	0	1	1	-15	1.08722	1	0.766899	1.05665e-18	1	2	-1.757	1	---	---	0	0	---	---	0	3	3
ENSG00000178966	RMI1	G1/S	1	0	1	1	-15	---	0	0.715569	2.56431e-14	1	1	-1.906	1	---	---	0	0	1.61824	0.009023	1	3	3
ENSG00000104889	RNASEH2A	G1/S	1	0	1	1	-14	---	0	0.574424	3.22484e-15	1	1	-1.831	1	---	---	0	0	1.26903	0.009023	1	3	3
ENSG00000156876	SASS6	UNKN	1	0	0	1	-11	1.22013	1	0.529267	1.50629e-07	1	2	-1.822	1	---	---	0	0	---	---	0	3	3
ENSG00000136824	SMC2	UNKN	1	0	0	1	-13	1.00343	1	0.265524	0.00130473	0	1	-2.174	1	---	---	0	1	---	---	0	3	3
ENSG00000140534	TICRR	G2/M	1	1	1	1	-18	1.15137	1	0.512815	7.13315e-10	1	2	-2.145	1	---	---	0	0	---	---	0	3	3
ENSG00000111602	TIMELESS	UNKN	1	0	1	1	-14	---	0	0.587647	6.86911e-14	1	1	-2.168	1	---	---	0	0	1.85997	0.004075	1	3	3
ENSG00000088325	TPX2	G2/M	1	1	0	1	-19	---	0	0.313924	1.2036e-06	0	0	-2.236	1	---	---	0	1	2.46205	0.004075	1	3	3
ENSG00000176890	TYMS	0	0	0	0	0	4	---	0	0.69758	1.37981e-21	1	1	---	0	---	---	0	1	2.06005	0.009023	1	3	3
ENSG00000175063	UBE2C	G2/M	1	1	0	1	-17	---	0	0.319537	4.05339e-05	0	0	-2.398	1	---	---	0	1	2.38681	0.006112	1	3	3
ENSG00000276043	UHRF1	G1/S	1	0	1	1	-14	1.10668	1	0.533865	6.2284e-12	1	2	-1.776	1	---	---	0	0	---	---	0	3	3
ENSG00000108846	ABCC3	0	0	0	0	0	5	---	0	0.704543	5.25668e-19	1	1	---	0	---	---	0	0	1.91456	0.006112	1	2	2
ENSG00000014257	ACPP	0	0	0	0	0	0	---	0	0.520362	2.38503e-06	1	1	---	0	-1.32193	1.6e-07	1	0	---	---	0	2	2
ENSG00000178999	AURKB	G2/M	1	1	0	1	-18	---	0	0.385431	2.18286e-05	0	0	-2.4	1	---	---	0	1	---	---	0	2	2
ENSG00000138376	BARD1	G1/S	1	0	1	1	-15	0.824568	1	0.492132	2.56632e-10	0	1	-1.875	1	---	---	0	0	---	---	0	2	2
ENSG00000197299	BLM	G1/S	1	0	1	1	-14	---	0	0.517226	3.94996e-06	1	1	-2.385	1	---	---	0	0	---	---	0	2	2
ENSG00000137812	CASC5	G2/M	1	0	0	1	-14	0.891115	1	0.238004	0.0259736	0	1	-2.596	1	---	---	0	0	---	---	0	2	2
ENSG00000094916	CBX5	UNKN	1	1	1	1	-11	0.838441	1	0.296744	1.58263e-08	0	1	-1.621	1	---	---	0	0	---	---	0	2	2
ENSG00000164045	CDC25A	G1/S	1	1	1	1	-18	0.865604	1	0.6496	2.91504e-14	1	2	---	0	---	---	0	0	---	---	0	2	2
ENSG00000184661	CDCA2	G2/M	1	1	0	1	-18	---	0	0.546294	8.16375e-10	1	1	-2.24	1	---	---	0	0	---	---	0	2	2
ENSG00000146670	CDCA5	UNKN	1	1	0	1	-17	---	0	0.507007	1.81225e-08	1	1	-1.998	1	---	---	0	0	---	---	0	2	2
ENSG00000164649	CDCA7L	G1/S	1	0	1	1	-16	---	0	0.791409	2.05714e-24	1	1	-1.639	1	---	---	0	0	---	---	0	2	2
ENSG00000134690	CDCA8	G2/M	1	1	0	1	-17	---	0	0.380335	2.71696e-05	0	0	-2.281	1	---	---	0	1	---	---	0	2	2
ENSG00000170312	CDK1	G2/M	1	1	1	1	-14	1.13559	1	0.403484	0.00288683	0	1	-2.952	1	---	---	0	0	---	---	0	2	2
ENSG00000123374	CDK2	G1/S	1	0	1	1	-13	0.779429	1	0.606514	5.89829e-15	1	2	---	0	---	---	0	0	---	---	0	2	2
ENSG00000100526	CDKN3	G2/M	1	1	0	1	-19	---	0	0.380065	0.00123453	0	0	-2.846	1	---	---	0	0	2.27501	0.004075	1	2	2
ENSG00000167513	CDT1	G1/S	1	0	1	1	-15	---	0	0.593715	8.19471e-12	1	1	---	0	---	---	0	0	1.44361	0.009023	1	2	2
ENSG00000103995	CEP152	G1/S	1	0	1	1	-12	0.982612	1	0.188102	0.0868551	0	1	-1.943	1	---	---	0	0	---	---	0	2	2
ENSG00000138180	CEP55	G2/M	1	1	1	1	-19	---	0	0.316634	0.000165079	0	0	-2.69	1	-1.73697	4.8e-07	1	0	---	---	0	2	2
ENSG00000122966	CIT	G2/M	1	1	0	1	-17	---	0	0.400213	8.36259e-07	0	0	-2.491	1	---	---	0	0	1.1375	0.004075	1	2	2
ENSG00000169607	CKAP2L	G2/M	1	1	0	1	-17	---	0	0.563558	5.82692e-09	1	1	-2.214	1	---	---	0	0	---	---	0	2	2
ENSG00000166165	CKB	0	0	0	0	0	2	---	0	0.273694	5.8859e-05	0	0	---	0	-0.736966	3.7e-06	1	0	1.43296	0.006112	1	2	2
ENSG00000123975	CKS2	G2/M	1	1	0	1	-13	---	0	0.433074	5.07979e-05	0	0	-1.999	1	---	---	0	1	---	---	0	2	2
ENSG00000092853	CLSPN	G1/S	1	0	1	1	-13	---	0	0.696825	4.89432e-10	1	1	-2.069	1	---	---	0	0	---	---	0	2	2
ENSG00000006634	DBF4	G2/M	1	1	1	1	-15	---	0	---	---	0	0	-1.738	1	---	---	0	1	---	---	0	2	2
ENSG00000118655	DCLRE1B	G1/S	1	0	1	1	-13	---	0	0.663818	9.99427e-16	1	1	-1.852	1	---	---	0	0	---	---	0	2	2
ENSG00000013573	DDX11	G1/S	1	0	1	1	-11	---	0	---	---	0	0	-1.742	1	---	---	0	0	1.87184	0.006112	1	2	2
ENSG00000124795	DEK	G1/S	1	0	1	1	-14	0.84661	1	0.284042	0.000110645	0	1	---	0	-1.73697	1.08e-06	1	0	---	---	0	2	2
ENSG00000024526	DEPDC1	G2/M	1	1	0	1	-18	0.938727	1	0.320789	0.0321775	0	1	-3.476	1	---	---	0	0	---	---	0	2	2
ENSG00000035499	DEPDC1B	G2/M	1	1	0	1	-17	---	0	0.503182	5.86231e-07	1	1	-2.62	1	---	---	0	0	---	---	0	2	2
ENSG00000139734	DIAPH3	UNKN	1	0	0	1	-15	0.83125	1	0.257845	0.000850666	0	1	-2.193	1	---	---	0	0	---	---	0	2	2
ENSG00000136982	DSCC1	G1/S	1	0	0	1	-12	---	0	0.505806	1.14564e-05	1	1	-1.876	1	---	---	0	0	---	---	0	2	2
ENSG00000128951	DUT	G1/S	1	0	1	1	-15	---	0	0.406279	4.81572e-10	0	0	-1.608	1	---	---	0	0	1.66903	0.004075	1	2	2
ENSG00000114346	ECT2	G2/M	1	1	0	1	-14	---	0	0.382657	5.22702e-06	0	0	-1.971	1	---	---	0	1	---	---	0	2	2
ENSG00000187840	EIF4EBP1	0	0	0	0	0	-6	---	0	---	---	0	0	---	0	-0.514573	0.00010748	1	1	---	---	0	2	2
ENSG00000186871	ERCC6L	UNKN	1	0	0	1	-18	---	0	0.536999	2.16766e-05	1	1	-2.615	1	---	---	0	0	---	---	0	2	2
ENSG00000104626	ERI1	UNKN	1	0	0	1	-10	---	0	0.316378	4.99488e-06	0	0	-1.631	1	-0.736966	3.87e-05	1	0	---	---	0	2	2
ENSG00000135476	ESPL1	G2/M	1	1	0	1	-17	---	0	0.35965	1.0118e-05	0	0	-2.146	1	---	---	0	1	---	---	0	2	2
ENSG00000130713	EXOSC2	G1/S	1	0	1	1	-13	---	0	0.500429	6.65191e-17	1	1	---	0	---	---	0	0	1.54102	0.006112	1	2	2
ENSG00000123737	EXOSC9	G1/S	1	0	1	1	-13	---	0	0.483197	1.9821e-13	0	0	---	0	-0.736966	2.36e-05	1	1	---	---	0	2	2
ENSG00000131944	FAAP24	UNKN	1	0	0	1	-9	---	0	0.565346	5.21953e-12	1	1	-1.705	1	---	---	0	0	---	---	0	2	2
ENSG00000166801	FAM111A	G1/S	1	0	1	1	-11	1.00853	1	0.338866	2.66666e-05	0	1	-1.738	1	---	---	0	0	---	---	0	2	2
ENSG00000101447	FAM83D	G2/M	1	1	0	1	-16	---	0	0.394035	6.77884e-09	0	0	-2.021	1	-1.32193	0.00032228	1	0	---	---	0	2	2
ENSG00000187741	FANCA	UNKN	1	0	0	1	-15	---	0	0.734608	1.86731e-19	1	1	-1.709	1	---	---	0	0	---	---	0	2	2
ENSG00000221829	FANCG	G1/S	1	0	1	1	-12	---	0	0.572862	1.36993e-14	1	1	---	0	---	---	0	0	1.28688	0.009023	1	2	2
ENSG00000115392	FANCL	G1/S	1	0	1	1	-7	0.78179	1	0.73766	8.73554e-13	1	2	---	0	---	---	0	0	---	---	0	2	2
ENSG00000112029	FBXO5	G2/M	1	1	1	1	-19	---	0	0.474924	2.36768e-07	0	0	-2.269	1	---	---	0	1	---	---	0	2	2
ENSG00000181938	GINS3	G1/S	1	0	1	1	-16	---	0	0.849084	1.97826e-20	1	1	---	0	-0.736966	0.00019828	1	0	---	---	0	2	2
ENSG00000147536	GINS4	UNKN	1	0	0	1	-5	---	0	0.968715	6.98704e-24	1	1	-1.758	1	---	---	0	0	---	---	0	2	2
ENSG00000188486	H2AFX	G2/M	1	1	0	1	-15	---	0	0.383521	6.8544e-11	0	0	---	0	---	---	0	1	1.65535	0.004075	1	2	2
ENSG00000092036	HAUS4	G1/S	1	0	1	1	-10	---	0	0.544642	4.41724e-14	1	1	-1.927	1	---	---	0	0	---	---	0	2	2
ENSG00000131351	HAUS8	G1/S	1	0	1	1	-16	---	0	0.625284	7.99956e-11	1	1	-1.846	1	---	---	0	0	---	---	0	2	2
ENSG00000124610	HIST1H1A	0	0	0	0	0	-7	---	0	0.757152	3.62438e-10	1	1	-1.659	1	---	---	0	0	---	---	0	2	2
ENSG00000278463	HIST1H2AB	G1/S	1	0	0	1	-7	---	0	0.508186	0.000163935	1	1	-2.299	1	---	---	0	0	---	---	0	2	2
ENSG00000196747	HIST1H2AI	UNKN	1	0	0	1	-5	---	0	0.526009	0.000117761	1	1	-1.682	1	---	---	0	0	---	---	0	2	2
ENSG00000275714	HIST1H3A	0	0	0	0	0	-3	---	0	0.611877	3.34066e-06	1	1	-1.698	1	---	---	0	0	---	---	0	2	2
ENSG00000277775	HIST1H3F	G2/M	1	1	1	1	-8	---	0	0.54223	6.22623e-05	1	1	-2.159	1	---	---	0	0	---	---	0	2	2
ENSG00000273983	HIST1H3G	UNKN	1	1	0	1	-7	---	0	0.539166	0.000295746	1	1	-2.301	1	---	---	0	0	---	---	0	2	2
ENSG00000278705	HIST1H4B	G1/S	0	0	0	1	-9	---	0	0.564672	2.04359e-06	1	1	-1.716	1	---	---	0	0	---	---	0	2	2
ENSG00000197061	HIST1H4C	G1/S	1	1	1	1	-11	---	0	0.284042	0.0497078	0	0	-1.826	1	-1.32193	4.46e-05	1	0	---	---	0	2	2
ENSG00000123485	HJURP	G2/M	1	1	0	1	-17	---	0	0.455352	5.77015e-09	0	0	-2.609	1	-1	2.07e-06	1	0	---	---	0	2	2
ENSG00000164104	HMGB2	G2/M	1	1	1	1	-14	---	0	0.348564	0.000735134	0	0	-2.338	1	---	---	0	1	---	---	0	2	2
ENSG00000198830	HMGN2	G1/S	1	0	1	1	-6	---	0	---	---	0	0	-1.761	1	-1	1.2e-06	1	0	---	---	0	2	2
ENSG00000118193	KIF14	G2/M	1	1	0	1	-18	---	0	0.400014	0.000275617	0	0	-2.859	1	---	---	0	1	---	---	0	2	2
ENSG00000079616	KIF22	G2/M	1	0	0	1	-14	---	0	0.357401	1.60276e-07	0	0	-1.806	1	---	---	0	0	1.40054	0.004075	1	2	2
ENSG00000237649	KIFC1	G2/M	1	1	0	1	-15	---	0	---	---	0	0	-2.534	1	---	---	0	1	---	---	0	2	2
ENSG00000182481	KPNA2	G2/M	1	1	0	1	-11	---	0	0.205631	5.26086e-06	0	0	-1.896	1	---	---	0	1	---	---	0	2	2
ENSG00000198910	L1CAM	0	0	0	0	0	0	---	0	0.660217	1.81811e-11	1	1	---	0	-1	7.9e-07	1	0	---	---	0	2	2
ENSG00000105486	LIG1	0	0	0	0	0	1	---	0	0.565837	2.16316e-17	1	1	---	0	---	---	0	0	1.12433	0.006112	1	2	2
ENSG00000165501	LRR1	G1/S	1	0	1	1	-6	---	0	0.546928	7.19146e-10	1	1	-1.846	1	---	---	0	0	---	---	0	2	2
ENSG00000147676	MAL2	0	0	0	0	0	0	1.17611	1	---	---	0	1	---	0	-1	0.00014763	1	0	---	---	0	2	2
ENSG00000156711	MAPK13	0	0	0	0	0	7	0.772993	1	---	---	0	1	---	0	---	---	0	1	---	---	0	2	2
ENSG00000159055	MIS18A	UNKN	1	0	0	1	-15	---	0	0.350072	7.95021e-07	0	0	-1.656	1	---	---	0	0	1.31615	0.009023	1	2	2
ENSG00000020922	MRE11A	UNKN	1	0	1	1	-5	0.860288	1	---	---	0	1	-1.744	1	---	---	0	0	---	---	0	2	2
ENSG00000010292	NCAPD2	G2/M	1	1	0	1	-15	---	0	0.275118	1.04209e-06	0	0	-2.184	1	---	---	0	0	2.46989	0.004075	1	2	2
ENSG00000080986	NDC80	G2/M	1	1	0	1	-18	---	0	0.495555	3.23258e-06	0	0	-3.06	1	---	---	0	1	---	---	0	2	2
ENSG00000109674	NEIL3	G2/M	1	0	0	1	-14	---	0	0.463708	7.21692e-06	0	0	-2.765	1	---	---	0	0	1.75275	0.004075	1	2	2
ENSG00000171208	NETO2	0	0	0	0	0	-5	---	0	0.564678	2.68477e-09	1	1	---	0	---	---	0	1	---	---	0	2	2
ENSG00000101361	NOP56	0	0	0	0	0	-8	---	0	0.197365	2.61074e-06	0	0	---	0	-1.32193	1.73e-06	1	0	1.33914	0.009023	1	2	2
ENSG00000091651	ORC6	UNKN	1	0	0	1	-10	---	0	0.505611	2.90863e-08	1	1	-1.936	1	---	---	0	0	---	---	0	2	2
ENSG00000185480	PARPBP	G2/M	1	1	0	1	-9	---	0	0.330368	0.00970576	0	0	-2.157	1	-1.32193	2e-08	1	0	---	---	0	2	2
ENSG00000171408	PDE7B	0	0	0	0	0	1	---	0	1.19821	4.45301e-24	1	1	---	0	-1	3.9e-07	1	0	---	---	0	2	2
ENSG00000142731	PLK4	G2/M	1	1	1	1	-17	---	0	0.339617	0.00446562	0	0	-3.187	1	-0.736966	0.00088431	1	0	---	---	0	2	2
ENSG00000100479	POLE2	G1/S	1	0	1	1	-14	---	0	0.890531	7.96713e-14	1	1	-1.954	1	---	---	0	0	---	---	0	2	2
ENSG00000128059	PPAT	G1/S	1	0	1	1	-11	---	0	0.391237	8.70475e-09	0	0	---	0	-1	6.3e-07	1	0	1.02857	0.009023	1	2	2
ENSG00000146143	PRIM2	G1/S	1	0	1	1	-10	---	0	0.616689	1.19548e-13	1	1	---	0	---	---	0	0	1.27501	0.006112	1	2	2
ENSG00000099256	PRTFDC1	0	0	0	0	0	-7	---	0	0.522012	4.19982e-10	1	1	---	0	-1.32193	3.5e-07	1	0	---	---	0	2	2
ENSG00000164985	PSIP1	UNKN	1	0	0	1	-12	---	0	0.410583	5.13846e-06	0	0	-1.618	1	-1.32193	2e-08	1	0	---	---	0	2	2
ENSG00000131470	PSMC3IP	G1/S	1	0	1	1	-12	---	0	0.634772	1.24294e-12	1	1	-1.856	1	---	---	0	0	---	---	0	2	2
ENSG00000051180	RAD51	G1/S	1	0	1	1	-14	---	0	0.611543	3.94741e-11	1	1	-1.973	1	---	---	0	0	---	---	0	2	2
ENSG00000197275	RAD54B	G1/S	1	0	0	1	-16	0.951728	1	0.457666	6.74681e-07	0	1	-1.7	1	---	---	0	0	---	---	0	2	2
ENSG00000101146	RAE1	0	0	0	0	0	0	---	0	---	---	0	0	---	0	-1	6.29e-06	1	0	1.15704	0.006112	1	2	2
ENSG00000101773	RBBP8	G1/S	0	0	0	1	-13	---	0	0.672737	8.24689e-15	1	1	---	0	-0.514573	0.00773286	1	0	---	---	0	2	2
ENSG00000180198	RCC1	UNKN	1	0	0	1	-10	---	0	---	---	0	0	---	0	-0.736966	1.6e-07	1	0	1.30451	0.006112	1	2	2
ENSG00000160957	RECQL4	G1/S	1	0	0	1	-9	---	0	0.358499	3.25777e-09	0	0	-1.656	1	-0.736966	1e-07	1	0	---	---	0	2	2
ENSG00000049541	RFC2	G1/S	1	0	1	1	-13	---	0	0.809914	1.90179e-23	1	1	---	0	---	---	0	0	1.64616	0.009023	1	2	2
ENSG00000132383	RPA1	0	0	0	0	0	-8	0.778132	1	0.419275	6.29774e-22	0	1	---	0	---	---	0	0	1.02148	0.009023	1	2	2
ENSG00000106399	RPA3	0	0	0	0	0	-3	---	0	---	---	0	0	---	0	---	---	0	1	1.43829	0.004075	1	2	2
ENSG00000167325	RRM1	G1/S	1	0	1	1	-10	1.27848	1	0.484522	3.98249e-16	0	1	-1.754	1	---	---	0	0	---	---	0	2	2
ENSG00000085415	SEH1L	0	0	0	0	0	-8	---	0	0.153579	0.0262279	0	0	---	0	-1	2.34e-05	1	0	1.20163	0.009023	1	2	2
ENSG00000163935	SFMBT1	0	0	0	0	0	-5	---	0	0.712208	1.71377e-14	1	1	-1.742	1	---	---	0	0	---	---	0	2	2
ENSG00000171241	SHCBP1	G2/M	1	0	0	1	-16	---	0	0.343765	9.16036e-05	0	0	-2.493	1	---	---	0	1	---	---	0	2	2
ENSG00000102743	SLC25A15	0	0	0	0	0	6	---	0	---	---	0	0	---	0	---	---	0	1	1.13093	0.009023	1	2	2
ENSG00000112759	SLC29A1	G1/S	1	0	0	1	-8	---	0	0.635841	9.78691e-17	1	1	-1.644	1	---	---	0	0	---	---	0	2	2
ENSG00000003989	SLC7A2	0	0	0	0	0	-3	---	0	0.820038	4.03784e-18	1	1	-1.982	1	---	---	0	0	---	---	0	2	2
ENSG00000131876	SNRPA1	0	0	0	0	0	-1	---	0	---	---	0	0	---	0	-1.32193	1e-08	1	0	1.26903	0.004075	1	2	2
ENSG00000277909	SPC25	G2/M	1	1	0	1	-18	---	0	---	---	0	0	-2.467	1	-1	2.2e-07	1	0	---	---	0	2	2
ENSG00000013810	TACC3	G2/M	1	1	0	1	-18	---	0	0.457024	2.86414e-08	0	0	-2.115	1	---	---	0	1	---	---	0	2	2
ENSG00000224472	TCF19	G1/S	1	0	1	1	-16	1.19699	1	---	---	0	1	-1.975	1	---	---	0	0	---	---	0	2	2
ENSG00000075131	TIPIN	G1/S	1	0	1	1	-17	---	0	0.578735	5.31e-09	1	1	---	0	---	---	0	0	1.66903	0.009023	1	2	2
ENSG00000167900	TK1	G1/S	1	0	1	1	-12	---	0	0.394337	3.24044e-07	0	0	-1.857	1	---	---	0	1	---	---	0	2	2
ENSG00000134291	TMEM106C	0	0	0	0	0	-5	---	0	0.540949	1.56506e-11	1	1	---	0	---	---	0	0	1.0072	0.006112	1	2	2
ENSG00000152078	TMEM56	0	0	0	0	0	-3	---	0	0.709656	3.22028e-10	1	1	-1.614	1	---	---	0	0	---	---	0	2	2
ENSG00000109084	TMEM97	G1/S	1	0	0	1	-8	---	0	0.580087	5.42176e-21	1	1	---	0	---	---	0	0	1.94111	0.004075	1	2	2
ENSG00000135451	TROAP	G2/M	1	1	0	1	-16	---	0	0.230378	0.0346806	0	0	-2.347	1	---	---	0	0	1.18903	0.004075	1	2	2
ENSG00000108106	UBE2S	G2/M	1	1	0	1	-13	---	0	---	---	0	0	---	0	---	---	0	1	1.7866	0.004075	1	2	2
ENSG00000077152	UBE2T	UNKN	1	1	0	1	-15	---	0	0.441905	1.31093e-07	0	0	-1.963	1	-0.736966	2.13e-06	1	0	---	---	0	2	2
ENSG00000076248	UNG	G1/S	1	0	1	1	-14	---	0	---	---	0	0	-1.764	1	-0.736966	7.27e-05	1	0	---	---	0	2	2
ENSG00000162607	USP1	G1/S	1	1	1	1	-15	---	0	0.571615	2.50694e-12	1	1	-1.699	1	---	---	0	0	---	---	0	2	2
ENSG00000100749	VRK1	G2/M	1	0	0	1	-11	---	0	0.599025	8.19187e-09	1	1	-1.826	1	---	---	0	0	---	---	0	2	2
ENSG00000196584	XRCC2	G1/S	1	0	1	1	-12	---	0	0.667598	1.65486e-09	1	1	-2.479	1	---	---	0	0	---	---	0	2	2
ENSG00000174442	ZWILCH	G2/M	1	0	0	1	-13	---	0	0.317628	7.13305e-05	0	0	-1.825	1	-1	1.72e-06	1	0	---	---	0	2	2
ENSG00000100167	37865	0	0	0	0	0	1	---	0	0.909303	9.86737e-23	1	1	---	0	---	---	0	0	---	---	0	1	1
ENSG00000164163	ABCE1	G1/S	1	0	1	1	-11	---	0	---	---	0	0	---	0	-0.736966	1.12e-05	1	0	---	---	0	1	1
ENSG00000158201	ABHD3	0	0	0	0	0	1	---	0	0.691549	1.04507e-13	1	1	---	0	---	---	0	0	---	---	0	1	1
ENSG00000154175	ABI3BP	0	0	0	0	0	1	---	0	0.737434	7.87537e-08	1	1	---	0	---	---	0	0	---	---	0	1	1
ENSG00000099204	ABLIM1	0	0	0	0	0	-1	---	0	-0.383051	5.66066e-09	0	0	---	0	-1.32193	7e-08	1	0	---	---	0	1	1
ENSG00000005189	AC004381.6	G2/M	1	1	1	1	-5	---	0	0.546236	2.83875e-09	1	1	---	0	---	---	0	0	---	---	0	1	1
ENSG00000275176	ACACA	G1/S	1	0	0	1	-5	---	0	---	---	0	0	---	0	---	---	0	1	---	---	0	1	1
ENSG00000143727	ACP1	G1/S	1	0	1	1	-5	---	0	---	---	0	0	---	0	-0.736966	1.08e-06	1	0	---	---	0	1	1
ENSG00000151726	ACSL1	0	0	0	0	0	2	---	0	---	---	0	0	---	0	-1	2e-07	1	0	---	---	0	1	1
ENSG00000197142	ACSL5	0	0	0	0	0	0	---	0	1.29716	1.12416e-29	1	1	---	0	---	---	0	0	---	---	0	1	1
ENSG00000136518	ACTL6A	G1/S	1	0	1	1	-6	---	0	0.192445	0.0193113	0	0	---	0	-0.736966	2.19e-05	1	0	---	---	0	1	1
ENSG00000101442	ACTR5	0	0	0	0	0	-5	---	0	---	---	0	0	---	0	---	---	0	0	1.31615	0.004075	1	1	1
ENSG00000119640	ACYP1	G1/S	0	0	0	1	-3	---	0	---	---	0	0	---	0	-0.514573	2.07e-05	1	0	---	---	0	1	1
ENSG00000148848	ADAM12	0	0	0	0	0	-3	---	0	0.611803	2.42134e-14	1	1	---	0	---	---	0	0	---	---	0	1	1
ENSG00000087116	ADAMTS2	0	0	0	0	0	0	---	0	-0.465396	1.04276e-11	0	0	---	0	-1.32193	2.18e-06	1	0	---	---	0	1	1
ENSG00000197381	ADARB1	0	0	0	0	0	1	---	0	0.770314	5.80928e-24	1	1	---	0	---	---	0	0	---	---	0	1	1
ENSG00000189007	ADAT2	0	0	0	0	0	-3	---	0	---	---	0	0	---	0	-0.514573	3.47e-05	1	0	---	---	0	1	1
ENSG00000123146	ADGRE5	G2/M	0	0	0	1	1	---	0	0.200825	0.00548861	0	0	---	0	---	---	0	0	2.32769	0.004075	1	1	1
ENSG00000170425	ADORA2B	0	0	0	0	0	4	---	0	0.943494	1.58483e-33	1	1	---	0	---	---	0	0	---	---	0	1	1
ENSG00000155189	AGPAT5	UNKN	1	0	0	1	-11	---	0	0.502292	7.59928e-11	1	1	---	0	---	---	0	0	---	---	0	1	1
ENSG00000100591	AHSA1	0	0	0	0	0	-3	---	0	---	---	0	0	---	0	-0.736966	3.57e-05	1	0	---	---	0	1	1
ENSG00000042286	AIFM2	0	0	0	0	0	5	---	0	0.503155	1.44263e-09	1	1	---	0	---	---	0	0	---	---	0	1	1
ENSG00000112297	AIM1	UNKN	1	0	0	1	-6	---	0	0.605533	1.89864e-08	1	1	---	0	---	---	0	0	---	---	0	1	1
ENSG00000121057	AKAP1	0	0	0	0	0	-4	---	0	0.327604	3.28589e-07	0	0	---	0	---	---	0	0	1.1635	0.006112	1	1	1
ENSG00000072210	ALDH3A2	0	0	0	0	0	0	---	0	---	---	0	0	---	0	---	---	0	0	1.23879	0.004075	1	1	1
ENSG00000132746	ALDH3B2	0	0	0	0	0	1	---	0	---	---	0	0	---	0	-0.736966	1.3e-07	1	0	---	---	0	1	1
ENSG00000139133	ALG10	G1/S	1	0	1	1	-5	---	0	---	---	0	0	-1.978	1	---	---	0	0	---	---	0	1	1
ENSG00000175548	ALG10B	0	0	0	0	0	-3	---	0	---	---	0	0	-1.97	1	---	---	0	0	---	---	0	1	1
ENSG00000159063	ALG8	0	0	0	0	0	-2	---	0	---	---	0	0	---	0	-0.514573	3.6e-05	1	0	---	---	0	1	1
ENSG00000154945	ANKRD40	0	0	0	0	0	-1	---	0	---	---	0	0	---	0	---	---	0	0	1.5008	0.004075	1	1	1
ENSG00000140350	ANP32A	0	0	0	0	0	-4	---	0	0.164227	0.0105903	0	0	---	0	---	---	0	0	1.45418	0.006112	1	1	1
ENSG00000138279	ANXA7	0	0	0	0	0	-4	---	0	---	---	0	0	---	0	-0.736966	0.00057537	1	0	---	---	0	1	1
ENSG00000265190	ANXA8	0	0	0	0	0	2	---	0	---	---	0	0	---	0	-0.514573	0.00476361	1	0	---	---	0	1	1
ENSG00000169188	APEX2	0	0	0	0	0	-3	---	0	0.61641	2.42655e-22	1	1	---	0	---	---	0	0	---	---	0	1	1
ENSG00000221963	APOL6	UNKN	0	0	0	1	-3	---	0	0.579516	4.67485e-09	1	1	---	0	---	---	0	0	---	---	0	1	1
ENSG00000165272	AQP3	0	0	0	0	0	14	---	0	---	---	0	0	---	0	-1	2.17e-06	1	0	---	---	0	1	1
ENSG00000109321	AREG	0	0	0	0	0	7	---	0	---	---	0	0	---	0	-0.736966	0.00011375	1	0	---	---	0	1	1
ENSG00000134884	ARGLU1	G1/S	0	0	0	1	0	---	0	---	---	0	0	---	0	-0.514573	0.0008789	1	0	---	---	0	1	1
ENSG00000198826	ARHGAP11A	G2/M	1	1	0	1	-17	---	0	---	---	0	0	-3.043	1	---	---	0	0	---	---	0	1	1
ENSG00000187951	ARHGAP11B	G2/M	1	1	0	1	-10	---	0	---	---	0	0	-2.445	1	---	---	0	0	---	---	0	1	1
ENSG00000213390	ARHGAP19	G2/M	1	1	0	1	-15	---	0	0.290415	9.57025e-05	0	0	-1.976	1	---	---	0	0	---	---	0	1	1
ENSG00000088756	ARHGAP28	0	0	0	0	0	-3	---	0	0.642224	0.000390446	1	1	---	0	---	---	0	0	---	---	0	1	1
ENSG00000116584	ARHGEF2	0	0	0	0	0	-7	---	0	---	---	0	0	---	0	-1.32193	4e-08	1	0	---	---	0	1	1
ENSG00000183111	ARHGEF37	0	0	0	0	0	5	0.841497	1	---	---	0	1	---	0	---	---	0	0	---	---	0	1	1
ENSG00000170540	ARL6IP1	G2/M	1	1	0	1	-11	---	0	0.213909	1.98388e-08	0	0	-1.675	1	---	---	0	0	---	---	0	1	1
ENSG00000177917	ARL6IP6	G1/S	1	0	1	1	-15	---	0	0.434979	2.797e-08	0	0	-1.68	1	---	---	0	0	---	---	0	1	1
ENSG00000141480	ARRB2	G1/S	1	0	1	1	-6	---	0	0.60002	4.17753e-21	1	1	---	0	---	---	0	0	---	---	0	1	1
ENSG00000183876	ARSI	0	0	0	0	0	-2	---	0	0.535732	4.16585e-12	1	1	---	0	---	---	0	0	---	---	0	1	1
ENSG00000214435	AS3MT	0	0	0	0	0	-2	---	0	0.723902	3.00864e-14	1	1	---	0	---	---	0	0	---	---	0	1	1
ENSG00000138363	ATIC	0	0	0	0	0	-3	---	0	---	---	0	0	---	0	-1	5.09e-06	1	0	---	---	0	1	1
ENSG00000119787	ATL2	0	0	0	0	0	-10	---	0	---	---	0	0	---	0	-1	8.9e-07	1	0	---	---	0	1	1
ENSG00000184743	ATL3	0	0	0	0	0	-2	---	0	---	---	0	0	-1.735	1	---	---	0	0	---	---	0	1	1
ENSG00000133657	ATP13A3	0	0	0	0	0	0	---	0	---	---	0	0	---	0	-0.736966	0.00121728	1	0	---	---	0	1	1
ENSG00000070961	ATP2B1	0	0	0	0	0	-9	---	0	0.645706	1.01565e-13	1	1	---	0	---	---	0	0	---	---	0	1	1
ENSG00000114573	ATP6V1A	0	0	0	0	0	5	---	0	-0.239418	8.26194e-07	0	0	---	0	-0.736966	0.00015897	1	0	---	---	0	1	1
ENSG00000204842	ATXN2	0	0	0	0	0	0	---	0	---	---	0	0	---	0	---	---	0	0	1.08406	0.006112	1	1	1
ENSG00000127423	AUNIP	UNKN	1	0	0	1	-15	---	0	0.453122	1.00455e-05	0	0	---	0	---	---	0	0	1.40599	0.009023	1	1	1
ENSG00000119986	AVPI1	0	0	0	0	0	7	---	0	0.512598	8.52607e-11	1	1	---	0	---	---	0	0	---	---	0	1	1
ENSG00000176597	B3GNT5	0	0	0	0	0	-4	---	0	0.893788	2.10308e-17	1	1	---	0	---	---	0	0	---	---	0	1	1
ENSG00000135454	B4GALNT1	0	0	0	0	0	-2	---	0	0.574795	7.99485e-10	1	1	---	0	---	---	0	0	---	---	0	1	1
ENSG00000112208	BAG2	0	0	0	0	0	-8	---	0	---	---	0	0	---	0	---	---	0	0	1.91073	0.004075	1	1	1
ENSG00000009954	BAZ1B	G1/S	1	0	1	1	-11	---	0	0.213108	4.14204e-07	0	0	---	0	---	---	0	0	1.43296	0.009023	1	1	1
ENSG00000069399	BCL3	0	0	0	0	0	8	---	0	0.596189	1.16383e-17	1	1	---	0	---	---	0	0	---	---	0	1	1
ENSG00000029363	BCLAF1	UNKN	1	0	0	1	-7	---	0	---	---	0	0	---	0	-0.514573	8.92e-06	1	0	---	---	0	1	1
ENSG00000168398	BDKRB2	0	0	0	0	0	0	---	0	0.611396	7.74868e-11	1	1	---	0	---	---	0	0	---	---	0	1	1
ENSG00000023445	BIRC3	G2/M	0	0	0	1	3	1.2218	1	0.219541	0.0204257	0	1	---	0	---	---	0	0	---	---	0	1	1
ENSG00000136122	BORA	G2/M	1	1	1	1	-15	---	0	0.433128	8.06228e-05	0	0	-2.082	1	---	---	0	0	---	---	0	1	1
ENSG00000169925	BRD3	0	0	0	0	0	-1	---	0	---	---	0	0	---	0	---	---	0	0	1.32193	0.004075	1	1	1
ENSG00000184992	BRI3BP	0	0	0	0	0	-10	---	0	0.578779	3.32489e-17	1	1	---	0	---	---	0	0	---	---	0	1	1
ENSG00000132640	BTBD3	G2/M	0	0	0	1	-1	---	0	---	---	0	0	---	0	-1	5.19e-06	1	0	---	---	0	1	1
ENSG00000082153	BZW1	0	0	0	0	0	0	---	0	---	---	0	0	---	0	-1.32193	0.0001154	1	0	---	---	0	1	1
ENSG00000178645	C10orf53	0	0	0	0	0	0	---	0	---	---	0	0	---	0	-0.736966	5.1e-07	1	0	---	---	0	1	1
ENSG00000110696	C11orf58	0	0	0	0	0	1	---	0	---	---	0	0	---	0	-0.736966	7.68e-06	1	0	---	---	0	1	1
ENSG00000166845	C18orf54	UNKN	1	0	0	1	-13	---	0	0.448384	2.64601e-05	0	0	-2.223	1	---	---	0	0	---	---	0	1	1
ENSG00000167747	C19orf48	G1/S	1	0	1	1	-9	---	0	0.815522	1.99112e-21	1	1	---	0	---	---	0	0	---	---	0	1	1
ENSG00000116667	C1orf21	0	0	0	0	0	-9	---	0	0.512678	1.828e-12	1	1	---	0	---	---	0	0	---	---	0	1	1
ENSG00000173918	C1QTNF1	0	0	0	0	0	0	---	0	0.996303	6.87866e-35	1	1	---	0	---	---	0	0	---	---	0	1	1
ENSG00000145861	C1QTNF2	0	0	0	0	0	-4	---	0	0.589533	1.36255e-11	1	1	---	0	---	---	0	0	---	---	0	1	1
ENSG00000159403	C1R	0	0	0	0	0	3	---	0	0.773764	7.97595e-22	1	1	---	0	---	---	0	0	---	---	0	1	1
ENSG00000125730	C3	0	0	0	0	0	0	---	0	4.19768	2.07877e-80	1	1	---	0	---	---	0	0	---	---	0	1	1
ENSG00000123843	C4BPB	0	0	0	0	0	0	---	0	---	---	0	0	---	0	-1	1.1e-07	1	0	---	---	0	1	1
ENSG00000205208	C4orf46	UNKN	1	0	0	1	-15	---	0	0.477578	4.63145e-12	0	0	-1.614	1	---	---	0	0	---	---	0	1	1
ENSG00000106804	C5	0	0	0	0	0	-4	---	0	0.524384	7.54143e-07	1	1	---	0	---	---	0	0	---	---	0	1	1
ENSG00000113583	C5orf15	0	0	0	0	0	2	---	0	---	---	0	0	---	0	-1	2.55e-05	1	0	---	---	0	1	1
ENSG00000172244	C5orf34	G2/M	1	1	0	1	-11	---	0	0.408765	0.000159555	0	0	-2.164	1	---	---	0	0	---	---	0	1	1
ENSG00000176907	C8orf4	G1/S	0	0	0	1	0	---	0	---	---	0	0	---	0	-0.514573	0.00033835	1	0	---	---	0	1	1
ENSG00000176731	C8orf59	0	0	0	0	0	0	---	0	---	---	0	0	---	0	-0.736966	0.00123562	1	0	---	---	0	1	1
ENSG00000135045	C9orf40	UNKN	1	0	0	1	-7	---	0	---	---	0	0	---	0	---	---	0	0	1.30451	0.004075	1	1	1
ENSG00000165181	C9orf84	0	0	0	0	0	-2	---	0	---	---	0	0	-1.99	1	---	---	0	0	---	---	0	1	1
ENSG00000104267	CA2	0	0	0	0	0	-1	---	0	---	---	0	0	---	0	---	---	0	1	---	---	0	1	1
ENSG00000116161	CACYBP	G2/M	1	1	0	1	-10	---	0	---	---	0	0	---	0	-0.736966	1.75e-06	1	0	---	---	0	1	1
ENSG00000152495	CAMK4	0	0	0	0	0	-4	---	0	0.564517	2.66069e-15	1	1	---	0	---	---	0	0	---	---	0	1	1
ENSG00000118412	CASP8AP2	G1/S	1	0	1	1	-9	0.972624	1	0.467102	2.37456e-08	0	1	---	0	---	---	0	0	---	---	0	1	1
ENSG00000105971	CAV2	0	0	0	0	0	5	---	0	-0.409431	1.44602e-19	0	0	---	0	-1	1.2e-07	1	0	---	---	0	1	1
ENSG00000110395	CBL	0	0	0	0	0	-2	---	0	---	---	0	0	---	0	-1	2e-08	1	0	---	---	0	1	1
ENSG00000149548	CCDC15	G2/M	1	0	0	1	-6	---	0	0.515193	6.17992e-06	1	1	---	0	---	---	0	0	---	---	0	1	1
ENSG00000144395	CCDC150	UNKN	1	0	0	1	-17	---	0	0.241615	0.00461309	0	0	-1.913	1	---	---	0	0	---	---	0	1	1
ENSG00000122483	CCDC18	G1/S	1	0	1	1	-7	---	0	0.244278	0.0860931	0	0	-1.748	1	---	---	0	0	---	---	0	1	1
ENSG00000109881	CCDC34	UNKN	1	1	1	1	-6	---	0	0.225783	0.00177074	0	0	---	0	-0.736966	2.08e-06	1	0	---	---	0	1	1
ENSG00000120647	CCDC77	UNKN	1	0	0	1	-12	---	0	0.475786	5.73205e-13	0	0	-1.655	1	---	---	0	0	---	---	0	1	1
ENSG00000015133	CCDC88C	0	0	0	0	0	-1	---	0	---	---	0	0	-1.831	1	---	---	0	0	---	---	0	1	1
ENSG00000204536	CCHCR1	G1/S	1	0	1	1	-8	---	0	---	---	0	0	---	0	---	---	0	0	1.26303	0.006112	1	1	1
ENSG00000108691	CCL2	UNKN	0	0	0	1	5	---	0	0.755656	5.41179e-15	1	1	---	0	---	---	0	0	---	---	0	1	1
ENSG00000166226	CCT2	0	0	0	0	0	-4	---	0	0.140635	0.00204681	0	0	---	0	-0.736966	3.1e-07	1	0	---	---	0	1	1
ENSG00000115484	CCT4	0	0	0	0	0	0	---	0	---	---	0	0	---	0	-1	0.0001299	1	0	---	---	0	1	1
ENSG00000150753	CCT5	G1/S	1	0	1	1	-10	---	0	0.201648	0.000526073	0	0	---	0	-1	2.2e-07	1	0	---	---	0	1	1
ENSG00000132141	CCT6B	0	0	0	0	0	2	---	0	---	---	0	0	---	0	-0.736966	1.76e-05	1	0	---	---	0	1	1
ENSG00000156261	CCT8	0	0	0	0	0	-1	---	0	---	---	0	0	---	0	-0.514573	2.21e-05	1	0	---	---	0	1	1
ENSG00000196352	CD55	0	0	0	0	0	3	---	0	0.188079	0.000642405	0	0	---	0	-1	1.23e-05	1	0	---	---	0	1	1
ENSG00000085117	CD82	0	0	0	0	0	11	---	0	0.537179	2.27749e-12	1	1	---	0	---	---	0	0	---	---	0	1	1
ENSG00000081377	CDC14B	0	0	0	0	0	2	---	0	---	---	0	0	---	0	---	---	0	0	1.25096	0.009023	1	1	1
ENSG00000101224	CDC25B	G2/M	1	1	0	1	-14	---	0	0.452162	9.79951e-11	0	0	-1.782	1	---	---	0	0	---	---	0	1	1
ENSG00000170779	CDCA4	G2/M	1	0	0	1	-14	---	0	0.481674	7.9789e-13	0	0	---	0	-0.514573	3.88e-05	1	0	---	---	0	1	1
ENSG00000144354	CDCA7	G1/S	1	0	1	1	-17	---	0	1.06726	5.87968e-27	1	1	---	0	---	---	0	0	---	---	0	1	1
ENSG00000149187	CELF1	0	0	0	0	0	1	---	0	---	---	0	0	---	0	-1	5.32e-05	1	0	---	---	0	1	1
ENSG00000008300	CELSR3	0	0	0	0	0	-1	---	0	---	---	0	0	---	0	---	---	0	1	---	---	0	1	1
ENSG00000153044	CENPH	G1/S	1	0	1	1	-12	---	0	0.35981	0.00493762	0	0	-2.235	1	---	---	0	0	---	---	0	1	1
ENSG00000102384	CENPI	UNKN	0	0	0	1	-18	---	0	0.369011	0.000137598	0	0	-2.929	1	---	---	0	0	---	---	0	1	1
ENSG00000151849	CENPJ	UNKN	1	0	0	1	-12	---	0	0.291743	0.000439197	0	0	-1.77	1	---	---	0	0	---	---	0	1	1
ENSG00000120334	CENPL	G2/M	1	1	0	1	-18	---	0	0.368662	9.70596e-05	0	0	-1.902	1	---	---	0	0	---	---	0	1	1
ENSG00000100162	CENPM	G1/S	1	0	1	1	-13	---	0	0.465849	2.68477e-09	0	0	---	0	---	---	0	0	2.23573	0.004075	1	1	1
ENSG00000138092	CENPO	G2/M	1	1	0	1	-16	---	0	0.436668	2.60238e-10	0	0	-1.909	1	---	---	0	0	---	---	0	1	1
ENSG00000166582	CENPV	0	0	0	0	0	-9	---	0	0.591781	1.81415e-15	1	1	---	0	---	---	0	0	---	---	0	1	1
ENSG00000100629	CEP128	0	0	0	0	0	-13	---	0	0.349997	0.000572386	0	0	-2.119	1	---	---	0	0	---	---	0	1	1
ENSG00000164118	CEP44	0	0	0	0	0	-4	---	0	---	---	0	0	-1.696	1	---	---	0	0	---	---	0	1	1
ENSG00000166037	CEP57	G1/S	1	0	1	1	-9	---	0	0.281379	4.93604e-05	0	0	---	0	-0.736966	3.7e-06	1	0	---	---	0	1	1
ENSG00000112877	CEP72	UNKN	1	0	0	1	-8	---	0	0.264214	2.70981e-06	0	0	---	0	---	---	0	0	1.14405	0.006112	1	1	1
ENSG00000148019	CEP78	G1/S	1	0	1	1	-9	---	0	0.377504	3.09621e-06	0	0	-1.715	1	---	---	0	0	---	---	0	1	1
ENSG00000173588	CEP83	UNKN	1	0	0	1	-6	---	0	---	---	0	0	---	0	---	---	0	0	1.0072	0.004075	1	1	1
ENSG00000130695	CEP85	UNKN	1	0	0	1	-7	---	0	0.543862	6.28582e-12	1	1	---	0	---	---	0	0	---	---	0	1	1
ENSG00000165410	CFL2	0	0	0	0	0	-2	---	0	---	---	0	0	---	0	-1	1.08e-06	1	0	---	---	0	1	1
ENSG00000143942	CHAC2	0	0	0	0	0	-7	---	0	0.448073	1.23822e-05	0	0	---	0	-1	4.63e-05	1	0	---	---	0	1	1
ENSG00000149554	CHEK1	G1/S	1	0	1	1	-17	---	0	0.384791	8.13237e-09	0	0	---	0	---	---	0	1	---	---	0	1	1
ENSG00000203668	CHML	0	0	0	0	0	-4	0.806599	1	---	---	0	1	---	0	---	---	0	0	---	---	0	1	1
ENSG00000138435	CHRNA1	0	0	0	0	0	1	---	0	0.602206	5.32833e-08	1	1	---	0	---	---	0	0	---	---	0	1	1
ENSG00000169684	CHRNA5	0	0	0	0	0	-9	---	0	0.848473	5.41179e-15	1	1	---	0	---	---	0	0	---	---	0	1	1
ENSG00000136108	CKAP2	G2/M	1	1	0	1	-10	---	0	0.339538	2.47061e-08	0	0	-2.021	1	---	---	0	0	---	---	0	1	1
ENSG00000217555	CKLF	UNKN	1	0	0	1	-10	---	0	---	---	0	0	---	0	---	---	0	0	1.04264	0.009023	1	1	1
ENSG00000163347	CLDN1	UNKN	0	0	0	1	9	---	0	0.762584	2.69329e-12	1	1	---	0	---	---	0	0	---	---	0	1	1
ENSG00000013297	CLDN11	0	0	0	0	0	0	---	0	0.702694	6.56732e-23	1	1	---	0	---	---	0	0	---	---	0	1	1
ENSG00000153132	CLGN	0	0	0	0	0	-6	---	0	0.759056	3.60613e-12	1	1	---	0	---	---	0	0	---	---	0	1	1
ENSG00000113282	CLINT1	0	0	0	0	0	-2	---	0	---	---	0	0	---	0	-0.514573	7.02e-05	1	0	---	---	0	1	1
ENSG00000166250	CLMP	0	0	0	0	0	-7	---	0	0.240532	1.60578e-08	0	0	---	0	-0.514573	0.0003983	1	0	---	---	0	1	1
ENSG00000044459	CNTLN	G1/S	0	0	1	1	-5	---	0	---	---	0	0	-1.688	1	---	---	0	0	---	---	0	1	1
ENSG00000108797	CNTNAP1	0	0	0	0	0	-2	---	0	---	---	0	0	-1.627	1	---	---	0	0	---	---	0	1	1
ENSG00000119397	CNTRL	0	0	0	0	0	-12	---	0	0.218314	0.0174743	0	0	-1.693	1	---	---	0	0	---	---	0	1	1
ENSG00000204291	COL15A1	0	0	0	0	0	-1	---	0	0.589314	5.05194e-07	1	1	---	0	---	---	0	0	---	---	0	1	1
ENSG00000184374	COLEC10	0	0	0	0	0	2	---	0	0.669798	3.53202e-08	1	1	---	0	---	---	0	0	---	---	0	1	1
ENSG00000158270	COLEC12	0	0	0	0	0	-3	---	0	0.942147	1.62857e-17	1	1	---	0	---	---	0	0	---	---	0	1	1
ENSG00000141030	COPS3	0	0	0	0	0	-4	---	0	---	---	0	0	---	0	-0.736966	6.43e-06	1	0	---	---	0	1	1
ENSG00000014919	COX15	0	0	0	0	0	0	---	0	---	---	0	0	---	0	---	---	0	0	1.25096	0.004075	1	1	1
ENSG00000088882	CPXM1	0	0	0	0	0	-1	---	0	0.669498	7.01306e-14	1	1	---	0	---	---	0	0	---	---	0	1	1
ENSG00000213145	CRIP1	0	0	0	0	0	4	---	0	---	---	0	0	---	0	---	---	0	0	6.71959	0.004075	1	1	1
ENSG00000008405	CRY1	0	0	0	0	0	-3	---	0	0.0404047	0.702654	0	0	---	0	-0.736966	4.68e-06	1	0	---	---	0	1	1
ENSG00000116791	CRYZ	0	0	0	0	0	-1	---	0	---	---	0	0	---	0	-0.736966	9.28e-06	1	0	---	---	0	1	1
ENSG00000124207	CSE1L	G2/M	1	0	0	1	-6	---	0	0.266114	3.01539e-05	0	0	---	0	-1.32193	1.1e-07	1	0	---	---	0	1	1
ENSG00000147408	CSGALNACT1	0	0	0	0	0	6	---	0	1.35339	1.69958e-33	1	1	---	0	---	---	0	0	---	---	0	1	1
ENSG00000169118	CSNK1G1	0	0	0	0	0	11	---	0	---	---	0	0	-1.977	1	---	---	0	0	---	---	0	1	1
ENSG00000114646	CSPG5	0	0	0	0	0	-6	---	0	---	---	0	0	---	0	---	---	0	0	1.42761	0.006112	1	1	1
ENSG00000177613	CSTF2T	0	0	0	0	0	-3	---	0	---	---	0	0	---	0	---	---	0	0	1.18269	0.009023	1	1	1
ENSG00000124092	CTCFL	0	0	0	0	0	-1	---	0	---	---	0	0	-2.06	1	---	---	0	0	---	---	0	1	1
ENSG00000137770	CTDSPL2	G1/S	1	0	1	1	-13	---	0	0.413062	9.39592e-08	0	0	-1.68	1	---	---	0	0	---	---	0	1	1
ENSG00000118523	CTGF	G1/S	0	0	0	1	6	---	0	-0.186186	1.17498e-06	0	0	---	0	-0.736966	0.00015243	1	0	---	---	0	1	1
ENSG00000119326	CTNNAL1	0	0	0	0	0	-8	---	0	0.475242	1.72612e-11	0	0	-1.6	1	---	---	0	0	---	---	0	1	1
ENSG00000154639	CXADR	0	0	0	0	0	1	---	0	0.510789	0.000251429	1	1	---	0	---	---	0	0	---	---	0	1	1
ENSG00000169245	CXCL10	0	0	0	0	0	-1	---	0	1.52796	1.24782e-14	1	1	---	0	---	---	0	0	---	---	0	1	1
ENSG00000169248	CXCL11	0	0	0	0	0	-1	---	0	1.18063	1.79939e-17	1	1	---	0	-0.736966	9.15e-06	1	0	-1.63691	0.009023	-1	1	3
ENSG00000166347	CYB5A	0	0	0	0	0	-2	---	0	---	---	0	0	---	0	-1	1.3e-07	1	0	---	---	0	1	1
ENSG00000172115	CYCS	0	0	0	0	0	1	---	0	---	---	0	0	---	0	-1.32193	3e-08	1	0	---	---	0	1	1
ENSG00000161544	CYGB	0	0	0	0	0	9	---	0	0.754416	1.31319e-22	1	1	---	0	---	---	0	0	---	---	0	1	1
ENSG00000167600	CYP2S1	0	0	0	0	0	2	---	0	0.850081	1.32016e-22	1	1	---	0	---	---	0	0	---	---	0	1	1
ENSG00000117593	DARS2	G2/M	1	1	0	1	-9	---	0	0.256228	2.99265e-05	0	0	---	0	---	---	0	0	1.48027	0.009023	1	1	1
ENSG00000161692	DBF4B	G2/M	1	1	0	1	-12	---	0	0.395202	9.48056e-06	0	0	-1.656	1	---	---	0	0	---	---	0	1	1
ENSG00000156136	DCK	G1/S	1	0	1	1	-15	---	0	0.354702	0.000137619	0	0	-1.625	1	---	---	0	0	---	---	0	1	1
ENSG00000198924	DCLRE1A	G1/S	1	0	1	1	-14	---	0	0.361616	8.01218e-06	0	0	-1.792	1	---	---	0	0	---	---	0	1	1
ENSG00000167986	DDB1	0	0	0	0	0	-1	---	0	---	---	0	0	---	0	-1.32193	2e-08	1	0	---	---	0	1	1
ENSG00000088205	DDX18	0	0	0	0	0	-6	---	0	---	---	0	0	---	0	-0.736966	1.54e-05	1	0	---	---	0	1	1
ENSG00000145833	DDX46	G1/S	1	0	1	1	-5	---	0	0.182734	0.00099576	0	0	---	0	-1	1.19e-06	1	0	---	---	0	1	1
ENSG00000137628	DDX60	0	0	0	0	0	0	---	0	0.789378	9.7743e-12	1	1	---	0	---	---	0	0	---	---	0	1	1
ENSG00000213047	DENND1B	0	0	0	0	0	-2	0.790508	1	---	---	0	1	---	0	---	---	0	0	---	---	0	1	1
ENSG00000121644	DESI2	0	0	0	0	0	-2	---	0	---	---	0	0	---	0	---	---	0	0	1.08406	0.009023	1	1	1
ENSG00000077044	DGKD	0	0	0	0	0	-2	---	0	---	---	0	0	---	0	---	---	0	0	2.03562	0.004075	1	1	1
ENSG00000135829	DHX9	0	0	0	0	0	-4	---	0	---	---	0	0	---	0	-0.736966	0.00013337	1	0	---	---	0	1	1
ENSG00000130826	DKC1	UNKN	0	0	0	1	-13	---	0	0.200953	0.000682136	0	0	---	0	---	---	0	0	2.65764	0.009023	1	1	1
ENSG00000213551	DNAJC9	G1/S	1	0	1	1	-12	---	0	---	---	0	0	---	0	-0.736966	2.02e-05	1	0	---	---	0	1	1
ENSG00000106976	DNM1	0	0	0	0	0	-1	---	0	0.410143	6.21353e-10	0	0	---	0	---	---	0	0	1.7137	0.006112	1	1	1
ENSG00000130816	DNMT1	G1/S	1	0	1	1	-13	---	0	0.361751	1.235e-12	0	0	---	0	---	---	0	0	1.40054	0.009023	1	1	1
ENSG00000088305	DNMT3B	G2/M	1	0	0	1	-8	---	0	---	---	0	0	---	0	---	---	0	1	---	---	0	1	1
ENSG00000067334	DNTTIP2	0	0	0	0	0	1	---	0	---	---	0	0	---	0	-1.32193	5.47e-06	1	0	---	---	0	1	1
ENSG00000011332	DPF1	0	0	0	0	0	-6	---	0	0.511965	4.67016e-13	1	1	---	0	---	---	0	0	---	---	0	1	1
ENSG00000254986	DPP3	0	0	0	0	0	0	---	0	---	---	0	0	---	0	---	---	0	1	---	---	0	1	1
ENSG00000170629	DPY19L2P2	0	0	0	0	0	1	---	0	---	---	0	0	-1.689	1	---	---	0	0	---	---	0	1	1
ENSG00000113360	DROSHA	0	0	0	0	0	-3	---	0	---	---	0	0	---	0	---	---	0	0	1.1635	0.004075	1	1	1
ENSG00000046604	DSG2	0	0	0	0	0	1	---	0	-0.234652	0.025153	0	0	---	0	---	---	0	1	---	---	0	1	1
ENSG00000168393	DTYMK	G2/M	1	0	0	1	-15	---	0	0.364135	2.09736e-07	0	0	---	0	---	---	0	1	---	---	0	1	1
ENSG00000007968	E2F2	G1/S	1	0	1	1	-10	---	0	---	---	0	0	-1.672	1	---	---	0	0	---	---	0	1	1
ENSG00000129173	E2F8	G1/S	1	1	1	1	-16	---	0	0.445106	4.12226e-06	0	0	-1.626	1	---	---	0	0	---	---	0	1	1
ENSG00000147155	EBP	UNKN	1	0	0	1	-8	---	0	0.465576	6.21353e-10	0	0	---	0	---	---	0	1	---	---	0	1	1
ENSG00000136160	EDNRB	0	0	0	0	0	0	---	0	1.82309	6.98268e-17	1	1	---	0	---	---	0	0	---	---	0	1	1
ENSG00000115380	EFEMP1	0	0	0	0	0	-1	---	0	-0.319041	0.000165235	0	0	---	0	-1.32193	1e-08	1	0	---	---	0	1	1
ENSG00000143590	EFNA3	0	0	0	0	0	-4	0.93123	1	---	---	0	1	---	0	---	---	0	0	---	---	0	1	1
ENSG00000184349	EFNA5	0	0	0	0	0	-7	---	0	0.581332	4.42716e-17	1	1	---	0	---	---	0	0	---	---	0	1	1
ENSG00000198692	EIF1AY	0	0	0	0	0	2	---	0	---	---	0	0	---	0	-1	1.9e-07	1	0	---	---	0	1	1
ENSG00000134001	EIF2S1	0	0	0	0	0	-2	---	0	---	---	0	0	---	0	-0.736966	6.43e-06	1	0	---	---	0	1	1
ENSG00000125977	EIF2S2	0	0	0	0	0	-2	---	0	---	---	0	0	---	0	-1	3.14e-05	1	0	---	---	0	1	1
ENSG00000104408	EIF3E	0	0	0	0	0	-4	---	0	---	---	0	0	---	0	-0.736966	4.92e-05	1	0	---	---	0	1	1
ENSG00000104131	EIF3J	0	0	0	0	0	-4	---	0	---	---	0	0	---	0	---	---	0	0	1.24489	0.004075	1	1	1
ENSG00000141543	EIF4A3	0	0	0	0	0	-1	---	0	---	---	0	0	---	0	-0.514573	5.94e-05	1	0	---	---	0	1	1
ENSG00000158417	EIF5B	0	0	0	0	0	-1	---	0	---	---	0	0	---	0	-0.736966	3.73e-05	1	0	---	---	0	1	1
ENSG00000197977	ELOVL2	0	0	0	0	0	4	---	0	0.70001	6.49039e-16	1	1	---	0	---	---	0	0	---	---	0	1	1
ENSG00000170522	ELOVL6	0	0	0	0	0	-10	---	0	0.181962	0.0190053	0	0	---	0	-0.514573	5.03e-06	1	0	---	---	0	1	1
ENSG00000154920	EME1	UNKN	1	0	0	1	-11	---	0	0.488297	7.06307e-06	0	0	-2.027	1	---	---	0	0	---	---	0	1	1
ENSG00000126749	EMG1	UNKN	1	0	0	1	-6	---	0	---	---	0	0	---	0	-0.736966	5.5e-07	1	0	---	---	0	1	1
ENSG00000136960	ENPP2	0	0	0	0	0	2	---	0	0.681839	5.98001e-09	1	1	---	0	---	---	0	0	---	---	0	1	1
ENSG00000183495	EP400	0	0	0	0	0	-6	---	0	---	---	0	0	---	0	-0.514573	2.21e-05	1	0	---	---	0	1	1
ENSG00000136628	EPRS	0	0	0	0	0	-5	---	0	---	---	0	0	---	0	-0.514573	0.0001797	1	0	---	---	0	1	1
ENSG00000124882	EREG	0	0	0	0	0	2	---	0	0.604431	8.80633e-07	1	1	---	0	---	---	0	0	---	---	0	1	1
ENSG00000171320	ESCO2	G1/S	1	1	1	1	-14	---	0	0.483761	4.34913e-05	0	0	-2.276	1	---	---	0	0	---	---	0	1	1
ENSG00000175832	ETV4	0	0	0	0	0	1	---	0	0.546226	1.18669e-07	1	1	---	0	---	---	0	0	---	---	0	1	1
ENSG00000185862	EVI2B	0	0	0	0	0	-2	---	0	1.30589	7.78534e-20	1	1	---	0	---	---	0	0	---	---	0	1	1
ENSG00000120699	EXOSC8	UNKN	1	0	1	1	-14	---	0	0.482018	7.7553e-07	0	0	-1.64	1	---	---	0	0	---	---	0	1	1
ENSG00000149485	FADS1	0	0	0	0	0	4	---	0	0.669088	1.01236e-25	1	1	---	0	---	---	0	0	---	---	0	1	1
ENSG00000185104	FAF1	G1/S	1	0	1	1	-10	---	0	0.171107	0.00167429	0	0	---	0	-0.736966	4.7e-07	1	0	---	---	0	1	1
ENSG00000135842	FAM129A	0	0	0	0	0	-4	---	0	0.719956	2.90832e-12	1	1	---	0	---	---	0	0	---	---	0	1	1
ENSG00000154319	FAM167A	0	0	0	0	0	3	---	0	0.509281	9.24924e-07	1	1	---	0	---	---	0	0	---	---	0	1	1
ENSG00000177150	FAM210A	0	0	0	0	0	-5	---	0	---	---	0	0	---	0	-0.514573	3.54e-06	1	0	---	---	0	1	1
ENSG00000196937	FAM3C	G2/M	0	0	0	1	1	---	0	---	---	0	0	---	0	-1.32193	5.3e-05	1	0	---	---	0	1	1
ENSG00000139146	FAM60A	0	0	0	0	0	-1	---	0	---	---	0	0	---	0	-0.736966	9.6e-07	1	0	---	---	0	1	1
ENSG00000129195	FAM64A	G2/M	1	1	0	1	-17	---	0	0.352169	0.000162447	0	0	---	0	---	---	0	0	1.80323	0.009023	1	1	1
ENSG00000196550	FAM72A	0	0	0	0	0	-8	---	0	---	---	0	0	---	0	-0.736966	0.00109834	1	0	---	---	0	1	1
ENSG00000215784	FAM72D	G2/M	1	1	0	1	-9	---	0	---	---	0	0	-3.682	1	---	---	0	0	---	---	0	1	1
ENSG00000162981	FAM84A	0	0	0	0	0	8	0.837675	1	---	---	0	1	---	0	---	---	0	0	---	---	0	1	1
ENSG00000181544	FANCB	UNKN	1	0	0	1	-10	---	0	0.298253	0.0171519	0	0	-2.202	1	---	---	0	0	---	---	0	1	1
ENSG00000144554	FANCD2	UNKN	1	0	1	1	-14	---	0	0.382985	0.000198666	0	0	-2.433	1	---	---	0	0	---	---	0	1	1
ENSG00000112039	FANCE	G1/S	1	0	1	1	-14	---	0	0.442785	5.54135e-12	0	0	-1.645	1	---	---	0	0	---	---	0	1	1
ENSG00000187790	FANCM	UNKN	1	0	0	1	-11	---	0	0.369944	0.000838729	0	0	-1.789	1	---	---	0	0	---	---	0	1	1
ENSG00000116120	FARSB	G2/M	0	1	0	1	-11	---	0	---	---	0	0	---	0	-0.736966	6.43e-05	1	0	---	---	0	1	1
ENSG00000105202	FBL	0	0	0	0	0	-5	---	0	0.312729	5.4322e-11	0	0	---	0	-0.514573	3.7e-06	1	0	---	---	0	1	1
ENSG00000144152	FBLN7	0	0	0	0	0	1	---	0	0.616859	4.85918e-17	1	1	---	0	---	---	0	0	---	---	0	1	1
ENSG00000147912	FBXO10	0	0	0	0	0	-2	---	0	---	---	0	0	---	0	-1	1.2e-07	1	0	---	---	0	1	1
ENSG00000091483	FH	0	0	0	0	0	-2	---	0	---	---	0	0	---	0	-1	4.8e-07	1	0	---	---	0	1	1
ENSG00000112214	FHL5	0	0	0	0	0	-1	---	0	---	---	0	0	---	0	-0.736966	5.61e-05	1	0	---	---	0	1	1
ENSG00000004478	FKBP4	0	0	0	0	0	-5	---	0	0.170549	0.00387243	0	0	---	0	-1	1.03e-05	1	0	---	---	0	1	1
ENSG00000136068	FLNB	0	0	0	0	0	-2	---	0	0.0877024	0.206962	0	0	---	0	-0.736966	2.55e-05	1	0	---	---	0	1	1
ENSG00000122176	FMOD	0	0	0	0	0	1	---	0	0.612406	9.58642e-10	1	1	---	0	---	---	0	0	---	---	0	1	1
ENSG00000109101	FOXN1	0	0	0	0	0	1	0.818887	1	---	---	0	1	---	0	---	---	0	0	---	---	0	1	1
ENSG00000164379	FOXQ1	0	0	0	0	0	1	0.842141	1	---	---	0	1	---	0	---	---	0	0	---	---	0	1	1
ENSG00000136877	FPGS	0	0	0	0	0	-5	---	0	---	---	0	0	---	0	-0.736966	7.56e-06	1	0	---	---	0	1	1
ENSG00000089280	FUS	G1/S	1	0	1	1	-6	---	0	0.179512	3.88526e-05	0	0	---	0	-0.736966	8.36e-05	1	0	---	---	0	1	1
ENSG00000137726	FXYD6	0	0	0	0	0	-3	---	0	0.692502	5.93161e-17	1	1	---	0	---	---	0	0	---	---	0	1	1
ENSG00000092140	G2E3	G2/M	1	1	0	1	-17	---	0	---	---	0	0	-1.939	1	---	---	0	0	---	---	0	1	1
ENSG00000151834	GABRA2	0	0	0	0	0	-1	---	0	1.37643	3.69058e-29	1	1	---	0	---	---	0	0	---	---	0	1	1
ENSG00000141429	GALNT1	0	0	0	0	0	1	---	0	-0.190241	0.00508822	0	0	---	0	-1	8.62e-05	1	0	---	---	0	1	1
ENSG00000109534	GAR1	G2/M	0	1	0	1	-6	---	0	---	---	0	0	---	0	-0.736966	5.44e-06	1	0	---	---	0	1	1
ENSG00000159131	GART	G1/S	1	0	1	1	-11	---	0	0.324572	3.96658e-10	0	0	---	0	---	---	0	0	1.46989	0.006112	1	1	1
ENSG00000139354	GAS2L3	G2/M	1	1	0	1	-16	---	0	0.292494	0.00197106	0	0	-2.723	1	---	---	0	0	---	---	0	1	1
ENSG00000146729	GBAS	0	0	0	0	0	-4	---	0	---	---	0	0	---	0	-0.736966	2.45e-06	1	0	---	---	0	1	1
ENSG00000164900	GBX1	0	0	0	0	0	0	---	0	---	---	0	0	-1.873	1	---	---	0	0	---	---	0	1	1
ENSG00000187210	GCNT1	0	0	0	0	0	-7	---	0	0.584471	5.94298e-12	1	1	---	0	---	---	0	0	---	---	0	1	1
ENSG00000125965	GDF5	0	0	0	0	0	1	---	0	0.91168	1.57724e-11	1	1	---	0	---	---	0	0	---	---	0	1	1
ENSG00000178295	GEN1	UNKN	1	0	0	1	-12	---	0	0.299393	0.00111338	0	0	-1.928	1	---	---	0	0	---	---	0	1	1
ENSG00000137563	GGH	UNKN	1	0	0	1	-8	---	0	0.382068	3.56786e-05	0	0	---	0	---	---	0	1	---	---	0	1	1
ENSG00000124767	GLO1	0	0	0	0	0	-2	---	0	---	---	0	0	---	0	-0.736966	8.31e-06	1	0	---	---	0	1	1
ENSG00000114450	GNB4	G1/S	0	0	1	1	-9	---	0	---	---	0	0	-1.734	1	---	---	0	0	---	---	0	1	1
ENSG00000134697	GNL2	0	0	0	0	0	0	---	0	---	---	0	0	---	0	-1	1.46e-05	1	0	---	---	0	1	1
ENSG00000163938	GNL3	UNKN	1	0	0	1	-7	---	0	---	---	0	0	---	0	-0.736966	6.43e-06	1	0	---	---	0	1	1
ENSG00000175265	GOLGA8A	G1/S	0	0	0	1	4	---	0	---	---	0	0	---	0	-0.736966	0.00464699	1	0	---	---	0	1	1
ENSG00000119927	GPAM	0	0	0	0	0	-3	---	0	---	---	0	0	---	0	-0.514573	3.87e-05	1	0	---	---	0	1	1
ENSG00000062194	GPBP1	0	0	0	0	0	-1	---	0	---	---	0	0	---	0	-0.514573	7.55e-05	1	0	---	---	0	1	1
ENSG00000115159	GPD2	G1/S	1	0	1	1	-6	---	0	0.342581	2.81936e-05	0	0	---	0	-0.736966	5.38e-05	1	0	---	---	0	1	1
ENSG00000171723	GPHN	0	0	0	0	0	-3	---	0	---	---	0	0	---	0	---	---	0	0	1.1177	0.004075	1	1	1
ENSG00000111231	GPN3	0	0	0	0	0	-4	---	0	---	---	0	0	---	0	-0.736966	9.22e-06	1	0	---	---	0	1	1
ENSG00000013588	GPRC5A	0	0	0	0	0	5	---	0	1.24413	3.42327e-22	1	1	---	0	---	---	0	0	---	---	0	1	1
ENSG00000121957	GPSM2	G2/M	1	1	0	1	-17	---	0	0.366533	0.000117742	0	0	-2.022	1	---	---	0	0	---	---	0	1	1
ENSG00000196208	GREB1	0	0	0	0	0	6	---	0	---	---	0	0	---	0	---	---	0	0	2.52356	0.006112	1	1	1
ENSG00000134317	GRHL1	0	0	0	0	0	1	1.28991	1	---	---	0	1	---	0	---	---	0	0	---	---	0	1	1
ENSG00000198873	GRK5	0	0	0	0	0	0	---	0	0.522171	4.43681e-17	1	1	---	0	---	---	0	0	---	---	0	1	1
ENSG00000186088	GSAP	0	0	0	0	0	3	---	0	0.524421	2.65194e-10	1	1	---	0	---	---	0	0	---	---	0	1	1
ENSG00000177602	GSG2	G2/M	1	1	0	1	-14	---	0	0.495876	1.1475e-07	0	0	-1.66	1	---	---	0	0	---	---	0	1	1
ENSG00000105723	GSK3A	0	0	0	0	0	-1	---	0	---	---	0	0	---	0	-0.514573	2.82e-05	1	0	---	---	0	1	1
ENSG00000263001	GTF2I	0	0	0	0	0	1	---	0	---	---	0	0	---	0	-0.514573	9.98e-05	1	0	---	---	0	1	1
ENSG00000107937	GTPBP4	0	0	0	0	0	-4	---	0	---	---	0	0	---	0	-0.736966	1.05e-06	1	0	---	---	0	1	1
ENSG00000189060	H1F0	G2/M	0	0	0	1	-8	0.972485	1	0.155291	0.0544324	0	1	---	0	---	---	0	0	---	---	0	1	1
ENSG00000105968	H2AFV	G2/M	1	1	1	1	-7	---	0	0.306596	2.05968e-07	0	0	---	0	---	---	0	0	1.28096	0.004075	1	1	1
ENSG00000099284	H2AFY2	0	0	0	0	0	0	---	0	0.567764	2.07059e-16	1	1	---	0	---	---	0	0	---	---	0	1	1
ENSG00000170961	HAS2	0	0	0	0	0	-2	---	0	0.794903	3.49229e-07	1	1	---	0	---	---	0	0	---	---	0	1	1
ENSG00000112339	HBS1L	0	0	0	0	0	-3	---	0	---	---	0	0	---	0	-0.736966	3.4e-07	1	0	---	---	0	1	1
ENSG00000138642	HERC6	0	0	0	0	0	-1	---	0	1.017	2.59084e-12	1	1	---	0	---	---	0	0	---	---	0	1	1
ENSG00000188290	HES4	0	0	0	0	0	-1	1.03111	1	---	---	0	1	---	0	---	---	0	0	---	---	0	1	1
ENSG00000152804	HHEX	0	0	0	0	0	-5	---	0	---	---	0	0	---	0	---	---	0	0	1.61824	0.004075	1	1	1
ENSG00000127946	HIP1	0	0	0	0	0	-4	---	0	-0.169088	0.0142194	0	0	---	0	---	---	0	0	1.41143	0.009023	1	1	1
ENSG00000184357	HIST1H1B	G1/S	1	0	0	1	-6	---	0	0.497761	0.000594154	0	0	-2.301	1	---	---	0	0	---	---	0	1	1
ENSG00000124575	HIST1H1D	UNKN	1	0	0	1	-5	---	0	0.502234	2.05972e-06	1	1	---	0	---	---	0	0	---	---	0	1	1
ENSG00000168298	HIST1H1E	UNKN	0	0	0	1	-10	---	0	0.208271	0.0125335	0	0	-1.817	1	---	---	0	0	---	---	0	1	1
ENSG00000277075	HIST1H2AE	UNKN	1	1	0	1	-6	---	0	0.377281	0.000258135	0	0	-1.688	1	---	---	0	0	---	---	0	1	1
ENSG00000196787	HIST1H2AG	G1/S	1	1	1	1	-2	---	0	0.515657	1.46936e-09	1	1	---	0	---	---	0	0	---	---	0	1	1
ENSG00000274997	HIST1H2AH	G1/S	1	1	1	1	-7	---	0	0.711512	3.20639e-06	1	1	---	0	---	---	0	0	---	---	0	1	1
ENSG00000276903	HIST1H2AL	UNKN	1	1	0	1	-9	---	0	0.544722	9.95715e-06	1	1	---	0	---	---	0	0	---	---	0	1	1
ENSG00000276410	HIST1H2BB	0	0	0	0	0	-4	---	0	0.577116	0.000218589	1	1	---	0	---	---	0	0	---	---	0	1	1
ENSG00000277224	HIST1H2BF	UNKN	1	1	0	1	-8	---	0	0.264581	0.295594	0	0	-2.129	1	---	---	0	0	---	---	0	1	1
ENSG00000275713	HIST1H2BH	G1/S	1	1	1	1	-7	---	0	0.446675	0.000465163	0	0	-1.844	1	---	---	0	0	---	---	0	1	1
ENSG00000185130	HIST1H2BL	G1/S	1	0	0	1	-6	---	0	0.347146	0.0052293	0	0	-1.645	1	---	---	0	0	---	---	0	1	1
ENSG00000273703	HIST1H2BM	G1/S	1	0	0	1	-7	---	0	0.481238	0.000628158	0	0	-2.633	1	---	---	0	0	---	---	0	1	1
ENSG00000274267	HIST1H3B	G1/S	1	1	0	1	-9	---	0	0.360433	0.00235366	0	0	-2.228	1	---	---	0	0	---	---	0	1	1
ENSG00000278272	HIST1H3C	G2/M	1	1	0	1	-5	---	0	0.713879	2.92963e-12	1	1	---	0	---	---	0	0	---	---	0	1	1
ENSG00000197409	HIST1H3D	UNKN	1	1	0	1	-8	---	0	0.34064	0.00914129	0	0	-1.799	1	---	---	0	0	---	---	0	1	1
ENSG00000278828	HIST1H3H	G1/S	1	0	0	1	-6	---	0	0.546819	0.000440626	1	1	---	0	---	---	0	0	---	---	0	1	1
ENSG00000197153	HIST1H3J	G1/S	1	0	0	1	-7	---	0	0.608269	1.09976e-05	1	1	---	0	---	---	0	0	---	---	0	1	1
ENSG00000275126	HIST1H4L	G1/S	1	0	0	1	-7	---	0	0.321349	0.0069235	0	0	-1.719	1	---	---	0	0	---	---	0	1	1
ENSG00000184270	HIST2H2AB	G1/S	1	1	0	1	-6	---	0	0.255532	0.0623978	0	0	-1.866	1	---	---	0	0	---	---	0	1	1
ENSG00000203852	HIST2H3A	UNKN	1	0	0	1	-5	---	0	---	---	0	0	-1.855	1	---	---	0	0	---	---	0	1	1
ENSG00000183598	HIST2H3D	UNKN	1	0	0	1	-5	---	0	---	---	0	0	-1.714	1	---	---	0	0	---	---	0	1	1
ENSG00000181218	HIST3H2A	G1/S	1	0	0	1	0	0.883568	1	---	---	0	1	---	0	---	---	0	0	---	---	0	1	1
ENSG00000196890	HIST3H2BB	0	0	0	0	0	-2	1.29257	1	---	---	0	1	---	0	---	---	0	0	---	---	0	1	1
ENSG00000237710	HLA-DPB1	0	0	0	0	0	-2	---	0	---	---	0	0	---	0	-1	4.08e-05	1	0	---	---	0	1	1
ENSG00000137309	HMGA1	0	0	0	0	0	-2	---	0	---	---	0	0	---	0	---	---	0	1	---	---	0	1	1
ENSG00000189403	HMGB1	G1/S	1	0	1	1	-9	---	0	---	---	0	0	---	0	-1.32193	2.29e-06	1	0	---	---	0	1	1
ENSG00000205581	HMGN1	0	0	0	0	0	-1	---	0	---	---	0	0	---	0	-1	2e-08	1	0	---	---	0	1	1
ENSG00000189159	HN1	G2/M	1	1	0	1	-4	---	0	---	---	0	0	---	0	---	---	0	1	---	---	0	1	1
ENSG00000122566	HNRNPA2B1	UNKN	1	1	1	1	-9	---	0	---	---	0	0	---	0	-0.736966	1.12e-05	1	0	---	---	0	1	1
ENSG00000138668	HNRNPD	G1/S	1	0	1	1	-13	---	0	0.183519	6.40569e-06	0	0	---	0	-0.514573	4.68e-06	1	0	---	---	0	1	1
ENSG00000169045	HNRNPH1	UNKN	1	0	0	1	-7	---	0	0.204785	3.05669e-05	0	0	---	0	-0.736966	1.49e-05	1	0	---	---	0	1	1
ENSG00000125944	HNRNPR	G1/S	1	0	1	1	-9	---	0	0.123025	0.0276468	0	0	---	0	-0.736966	2.36e-05	1	0	---	---	0	1	1
ENSG00000153187	HNRNPU	G1/S	1	0	1	1	-8	---	0	---	---	0	0	---	0	-0.736966	0.00134484	1	0	---	---	0	1	1
ENSG00000134709	HOOK1	0	0	0	0	0	-3	---	0	---	---	0	0	-1.705	1	---	---	0	0	---	---	0	1	1
ENSG00000180818	HOXC10	0	0	0	0	0	1	---	0	---	---	0	0	---	0	---	---	0	0	2.89918	0.009023	1	1	1
ENSG00000197757	HOXC6	0	0	0	0	0	-1	---	0	---	---	0	0	---	0	---	---	0	0	3.18745	0.009023	1	1	1
ENSG00000115756	HPCAL1	0	0	0	0	0	0	---	0	---	---	0	0	---	0	---	---	0	0	2.16672	0.004075	1	1	1
ENSG00000165704	HPRT1	0	0	0	0	0	-6	---	0	0.500519	8.00119e-09	1	1	---	0	---	---	0	0	---	---	0	1	1
ENSG00000080824	HSP90AA1	G1/S	1	0	1	1	-5	---	0	---	---	0	0	---	0	-1.32193	1e-08	1	0	---	---	0	1	1
ENSG00000164070	HSPA4L	0	0	0	0	0	14	---	0	0.909505	1.81748e-20	1	1	---	0	---	---	0	0	---	---	0	1	1
ENSG00000113013	HSPA9	UNKN	1	0	0	1	-7	---	0	---	---	0	0	---	0	-0.736966	1.35e-05	1	0	---	---	0	1	1
ENSG00000144381	HSPD1	G1/S	1	0	1	1	-5	---	0	---	---	0	0	---	0	-1	3.49e-06	1	0	---	---	0	1	1
ENSG00000102241	HTATSF1	0	0	0	0	0	-4	---	0	---	---	0	0	---	0	---	---	0	0	1.42761	0.004075	1	1	1
ENSG00000196305	IARS	0	0	0	0	0	-4	---	0	---	---	0	0	---	0	-0.736966	6.1e-07	1	0	---	---	0	1	1
ENSG00000090339	ICAM1	0	0	0	0	0	3	---	0	1.95865	5.20627e-52	1	1	---	0	---	---	0	0	---	---	0	1	1
ENSG00000101365	IDH3B	0	0	0	0	0	2	---	0	---	---	0	0	---	0	-0.514573	1.86e-05	1	0	---	---	0	1	1
ENSG00000216490	IFI30	0	0	0	0	0	4	---	0	1.18071	5.04693e-39	1	1	---	0	---	---	0	0	---	---	0	1	1
ENSG00000068079	IFI35	0	0	0	0	0	-1	---	0	0.795625	3.46433e-16	1	1	---	0	---	---	0	0	---	---	0	1	1
ENSG00000137965	IFI44	0	0	0	0	0	-4	---	0	0.762419	1.15541e-08	1	1	---	0	---	---	0	0	---	---	0	1	1
ENSG00000126709	IFI6	0	0	0	0	0	3	---	0	0.652598	1.86936e-08	1	1	---	0	---	---	0	0	---	---	0	1	1
ENSG00000185745	IFIT1	G2/M	0	0	0	1	-2	---	0	0.683718	0.000243033	1	1	---	0	---	---	0	0	---	---	0	1	1
ENSG00000119917	IFIT3	0	0	0	0	0	4	---	0	0.588739	5.12847e-07	1	1	---	0	---	---	0	0	---	---	0	1	1
ENSG00000185885	IFITM1	0	0	0	0	0	2	---	0	0.512035	2.91353e-09	1	1	---	0	---	---	0	0	---	---	0	1	1
ENSG00000214706	IFRD2	UNKN	1	0	0	1	-6	---	0	---	---	0	0	---	0	-1	2.42e-05	1	0	---	---	0	1	1
ENSG00000188293	IGFL1	0	0	0	0	0	0	1.12043	1	---	---	0	1	---	0	---	---	0	0	---	---	0	1	1
ENSG00000095752	IL11	0	0	0	0	0	5	---	0	0.586114	2.35069e-07	1	1	---	0	---	---	0	0	---	---	0	1	1
ENSG00000162892	IL24	0	0	0	0	0	-2	---	0	1.12914	1.26873e-12	1	1	---	0	---	---	0	0	---	---	0	1	1
ENSG00000008517	IL32	0	0	0	0	0	6	---	0	0.745997	1.6821e-09	1	1	---	0	---	---	0	0	---	---	0	1	1
ENSG00000136244	IL6	0	0	0	0	0	1	---	0	1.65209	6.61632e-21	1	1	---	0	---	---	0	0	---	---	0	1	1
ENSG00000178035	IMPDH2	0	0	0	0	0	-3	---	0	0.183506	3.34016e-05	0	0	---	0	-0.514573	0.00015383	1	0	---	---	0	1	1
ENSG00000149503	INCENP	G2/M	1	1	0	1	-17	---	0	0.188989	0.00361225	0	0	-1.609	1	---	---	0	0	---	---	0	1	1
ENSG00000143493	INTS7	G1/S	1	1	1	1	-12	---	0	0.454582	3.28482e-11	0	0	---	0	---	---	0	0	1.48027	0.004075	1	1	1
ENSG00000086200	IPO11	G2/M	1	1	0	1	-7	---	0	---	---	0	0	---	0	-0.736966	4.14e-06	1	0	---	---	0	1	1
ENSG00000183856	IQGAP3	G2/M	1	1	0	1	-13	---	0	0.183095	0.0420408	0	0	-2.68	1	---	---	0	0	---	---	0	1	1
ENSG00000134070	IRAK2	0	0	0	0	0	1	---	0	1.03335	1.70951e-36	1	1	---	0	---	---	0	0	---	---	0	1	1
ENSG00000090376	IRAK3	0	0	0	0	0	-1	---	0	1.21726	5.97015e-23	1	1	---	0	---	---	0	0	---	---	0	1	1
ENSG00000113430	IRX4	0	0	0	0	0	-3	---	0	---	---	0	0	-1.67	1	---	---	0	0	---	---	0	1	1
ENSG00000135070	ISCA1	0	0	0	0	0	1	---	0	---	---	0	0	---	0	---	---	0	0	1.14405	0.004075	1	1	1
ENSG00000119185	ITGB1BP1	0	0	0	0	0	-4	---	0	---	---	0	0	---	0	-0.514573	0.00020841	1	0	---	---	0	1	1
ENSG00000150995	ITPR1	0	0	0	0	0	3	---	0	-0.247784	0.00226673	0	0	---	0	-0.514573	0.00010616	1	0	---	---	0	1	1
ENSG00000096433	ITPR3	0	0	0	0	0	-4	---	0	0.651225	3.25284e-12	1	1	---	0	---	---	0	0	---	---	0	1	1
ENSG00000177272	KCNA3	0	0	0	0	0	-1	---	0	0.736293	3.04985e-15	1	1	---	0	---	---	0	0	---	---	0	1	1
ENSG00000082482	KCNK2	0	0	0	0	0	0	---	0	0.800406	4.27366e-13	1	1	---	0	---	---	0	0	---	---	0	1	1
ENSG00000164626	KCNK5	0	0	0	0	0	-5	---	0	---	---	0	0	-1.625	1	---	---	0	0	---	---	0	1	1
ENSG00000124134	KCNS1	0	0	0	0	0	1	---	0	---	---	0	0	-1.611	1	---	---	0	0	---	---	0	1	1
ENSG00000178695	KCTD12	0	0	0	0	0	2	---	0	0.855448	9.01217e-33	1	1	---	0	---	---	0	0	---	---	0	1	1
ENSG00000151364	KCTD14	0	0	0	0	0	-4	---	0	1.20523	1.1248e-38	1	1	---	0	---	---	0	0	---	---	0	1	1
ENSG00000136636	KCTD3	0	0	0	0	0	-6	---	0	0.0136906	0.891234	0	0	---	0	-1	0.00047527	1	0	---	---	0	1	1
ENSG00000163507	KIAA1524	G2/M	1	1	0	1	-15	---	0	0.286587	0.00437884	0	0	-2.362	1	---	---	0	0	---	---	0	1	1
ENSG00000121621	KIF18A	G2/M	1	1	1	1	-19	---	0	0.281156	0.0057108	0	0	-2.012	1	---	---	0	0	---	---	0	1	1
ENSG00000186185	KIF18B	G2/M	1	1	0	1	-12	---	0	0.342549	8.16351e-05	0	0	-1.848	1	---	---	0	0	---	---	0	1	1
ENSG00000186638	KIF24	UNKN	1	1	1	1	-11	---	0	0.466301	5.69039e-08	0	0	-1.699	1	---	---	0	0	---	---	0	1	1
ENSG00000226650	KIF4B	0	0	0	0	0	-6	---	0	0.206202	0.0594196	0	0	-2.698	1	---	---	0	0	---	---	0	1	1
ENSG00000213160	KLHL23	G1/S	1	0	0	1	-11	---	0	0.713005	2.77437e-08	1	1	---	0	---	---	0	0	---	---	0	1	1
ENSG00000149243	KLHL35	0	0	0	0	0	-2	---	0	---	---	0	0	-2.066	1	---	---	0	0	---	---	0	1	1
ENSG00000128944	KNSTRN	G2/M	1	1	0	1	-17	---	0	0.21447	0.00323763	0	0	-1.903	1	---	---	0	0	---	---	0	1	1
ENSG00000186432	KPNA4	0	0	0	0	0	-6	---	0	---	---	0	0	---	0	-0.736966	1.58e-06	1	0	---	---	0	1	1
ENSG00000108424	KPNB1	UNKN	1	1	1	1	-9	---	0	---	---	0	0	---	0	-0.514573	9.4e-07	1	0	---	---	0	1	1
ENSG00000171401	KRT13	0	0	0	0	0	2	0.940798	1	---	---	0	1	---	0	---	---	0	0	---	---	0	1	1
ENSG00000128422	KRT17	0	0	0	0	0	8	---	0	---	---	0	0	---	0	-1	0.00013199	1	0	---	---	0	1	1
ENSG00000170477	KRT4	0	0	0	0	0	3	0.946859	1	---	---	0	1	---	0	---	---	0	0	---	---	0	1	1
ENSG00000196976	LAGE3	0	0	0	0	0	2	---	0	---	---	0	0	---	0	---	---	0	0	1.46989	0.009023	1	1	1
ENSG00000112769	LAMA4	0	0	0	0	0	0	---	0	0.832025	6.11804e-23	1	1	---	0	---	---	0	0	---	---	0	1	1
ENSG00000002549	LAP3	0	0	0	0	0	3	---	0	---	---	0	0	---	0	-1.32193	3.4e-07	1	0	---	---	0	1	1
ENSG00000143815	LBR	G2/M	1	1	0	1	-14	0.77365	1	0.368503	8.94741e-09	0	1	---	0	---	---	0	0	---	---	0	1	1
ENSG00000138795	LEF1	0	0	0	0	0	-3	---	0	0.785783	2.34024e-15	1	1	---	0	---	---	0	0	---	---	0	1	1
ENSG00000139292	LGR5	0	0	0	0	0	-2	---	0	---	---	0	0	---	0	-0.514573	8.57e-05	1	0	---	---	0	1	1
ENSG00000133067	LGR6	0	0	0	0	0	2	---	0	---	---	0	0	---	0	-0.514573	7.49e-05	1	0	---	---	0	1	1
ENSG00000145685	LHFPL2	0	0	0	0	0	0	---	0	0.501435	2.38428e-17	1	1	---	0	---	---	0	0	---	---	0	1	1
ENSG00000128342	LIF	0	0	0	0	0	11	---	0	0.98359	1.73052e-14	1	1	---	0	---	---	0	0	---	---	0	1	1
ENSG00000113594	LIFR	0	0	0	0	0	-1	---	0	---	---	0	0	---	0	-0.514573	0.00022864	1	0	---	---	0	1	1
ENSG00000189308	LIN54	G1/S	1	0	1	1	-13	1.10197	1	0.284124	1.86739e-06	0	1	---	0	---	---	0	0	---	---	0	1	1
ENSG00000183814	LIN9	G2/M	1	1	1	1	-11	---	0	0.608196	1.12949e-08	1	1	---	0	---	---	0	0	---	---	0	1	1
ENSG00000154359	LONRF1	0	0	0	0	0	0	---	0	---	---	0	0	---	0	-0.514573	0.00573162	1	0	---	---	0	1	1
ENSG00000110031	LPXN	0	0	0	0	0	9	---	0	0.825145	1.89351e-17	1	1	---	0	---	---	0	0	---	---	0	1	1
ENSG00000144749	LRIG1	0	0	0	0	0	-5	---	0	1.01767	6.76805e-31	1	1	---	0	---	---	0	0	---	---	0	1	1
ENSG00000139263	LRIG3	G1/S	0	0	1	1	-5	---	0	0.60733	5.54293e-14	1	1	---	0	---	---	0	0	---	---	0	1	1
ENSG00000157193	LRP8	0	0	0	0	0	-12	---	0	0.420457	2.53339e-09	0	0	---	0	---	---	0	1	---	---	0	1	1
ENSG00000170860	LSM3	UNKN	1	1	1	1	-5	---	0	---	---	0	0	---	0	-0.736966	1.57e-06	1	0	---	---	0	1	1
ENSG00000130520	LSM4	G1/S	1	0	1	1	-5	---	0	---	---	0	0	---	0	---	---	0	1	---	---	0	1	1
ENSG00000135521	LTV1	0	0	0	0	0	-4	---	0	---	---	0	0	---	0	-1	1.29e-05	1	0	---	---	0	1	1
ENSG00000146963	LUC7L2	0	0	0	0	0	-1	---	0	---	---	0	0	---	0	-0.514573	9.22e-06	1	0	---	---	0	1	1
ENSG00000054219	LY75	0	0	0	0	0	1	---	0	---	---	0	0	-1.969	1	---	---	0	0	---	---	0	1	1
ENSG00000145220	LYAR	0	0	0	0	0	-11	---	0	---	---	0	0	---	0	-1	3.1e-07	1	0	---	---	0	1	1
ENSG00000083099	LYRM2	0	0	0	0	0	-4	---	0	---	---	0	0	---	0	---	---	0	0	1.36737	0.004075	1	1	1
ENSG00000143669	LYST	0	0	0	0	0	2	---	0	-0.49115	2.29444e-12	0	0	---	0	-0.736966	7.67e-05	1	0	---	---	0	1	1
ENSG00000177383	MAGEF1	0	0	0	0	0	-2	---	0	---	---	0	0	---	0	---	---	0	0	1.07724	0.009023	1	1	1
ENSG00000198042	MAK16	0	0	0	0	0	-5	---	0	---	---	0	0	---	0	-0.736966	8.24e-06	1	0	---	---	0	1	1
ENSG00000007264	MATK	0	0	0	0	0	-4	---	0	---	---	0	0	---	0	---	---	0	0	2.19849	0.004075	1	1	1
ENSG00000132031	MATN3	0	0	0	0	0	2	---	0	0.517958	2.07469e-09	1	1	---	0	---	---	0	0	---	---	0	1	1
ENSG00000015479	MATR3	0	0	0	0	0	-4	---	0	---	---	0	0	---	0	-0.736966	0.0001515	1	0	---	---	0	1	1
ENSG00000164430	MB21D1	0	0	0	0	0	-4	---	0	0.556941	2.61689e-08	1	1	---	0	---	---	0	0	---	---	0	1	1
ENSG00000076770	MBNL3	0	0	0	0	0	0	---	0	0.658186	1.03446e-14	1	1	---	0	---	---	0	0	---	---	0	1	1
ENSG00000078070	MCCC1	0	0	0	0	0	0	---	0	---	---	0	0	---	0	---	---	0	0	1.20789	0.006112	1	1	1
ENSG00000125885	MCM8	G1/S	1	0	1	1	-12	---	0	0.400708	2.16508e-05	0	0	-1.727	1	---	---	0	0	---	---	0	1	1
ENSG00000197771	MCMBP	G1/S	0	0	1	1	-12	---	0	0.488906	1.06769e-22	0	0	-1.616	1	---	---	0	0	---	---	0	1	1
ENSG00000175471	MCTP1	0	0	0	0	0	-4	---	0	0.622211	1.89114e-10	1	1	---	0	---	---	0	0	---	---	0	1	1
ENSG00000156026	MCU	0	0	0	0	0	-2	---	0	---	---	0	0	---	0	-0.736966	8.1e-07	1	0	---	---	0	1	1
ENSG00000050393	MCUR1	0	0	0	0	0	-4	---	0	---	---	0	0	---	0	---	---	0	0	1.07039	0.009023	1	1	1
ENSG00000231135	MDC1	UNKN	1	1	1	1	-15	---	0	---	---	0	0	---	0	---	---	0	0	1.21412	0.004075	1	1	1
ENSG00000135679	MDM2	0	0	0	0	0	19	0.909721	1	0.0786288	0.406927	0	1	---	0	---	---	0	0	---	---	0	1	1
ENSG00000123066	MED13L	0	0	0	0	0	-4	---	0	-0.221871	2.19381e-08	0	0	---	0	-0.736966	0.00010203	1	0	---	---	0	1	1
ENSG00000167077	MEI1	0	0	0	0	0	1	---	0	---	---	0	0	-2.321	1	---	---	0	0	---	---	0	1	1
ENSG00000180336	MEIOC	0	0	0	0	0	-2	---	0	---	---	0	0	-1.812	1	---	---	0	0	---	---	0	1	1
ENSG00000106484	MEST	0	0	0	0	0	4	---	0	-0.358276	1.22027e-06	0	0	---	0	---	---	0	0	2.9982	0.004075	1	1	1
ENSG00000144401	METTL21A	0	0	0	0	0	-3	---	0	---	---	0	0	---	0	-0.736966	3.37e-06	1	0	---	---	0	1	1
ENSG00000116688	MFN2	0	0	0	0	0	0	---	0	---	---	0	0	---	0	-0.736966	4.68e-06	1	0	---	---	0	1	1
ENSG00000101871	MID1	G2/M	0	0	0	1	-6	---	0	0.402032	2.94311e-10	0	0	---	0	---	---	0	0	1.5509	0.006112	1	1	1
ENSG00000240972	MIF	0	0	0	0	0	1	---	0	---	---	0	0	---	0	-1.32193	1e-08	1	0	---	---	0	1	1
ENSG00000129534	MIS18BP1	G2/M	1	1	0	1	-14	---	0	0.290265	0.0079586	0	0	-1.926	1	---	---	0	0	---	---	0	1	1
ENSG00000158411	MITD1	0	0	0	0	0	0	---	0	---	---	0	0	---	0	-0.514573	4.08e-05	1	0	---	---	0	1	1
ENSG00000108960	MMD	0	0	0	0	0	-4	---	0	0.881001	2.46782e-26	1	1	---	0	---	---	0	0	---	---	0	1	1
ENSG00000196549	MME	0	0	0	0	0	0	---	0	1.17176	8.7965e-16	1	1	---	0	---	---	0	0	---	---	0	1	1
ENSG00000137745	MMP13	0	0	0	0	0	1	---	0	---	---	0	0	-2.365	1	---	---	0	0	---	---	0	1	1
ENSG00000149968	MMP3	0	0	0	0	0	0	---	0	1.19253	8.83379e-10	1	1	---	0	---	---	0	0	---	---	0	1	1
ENSG00000121211	MND1	UNKN	1	0	1	1	-14	---	0	0.390833	0.00541587	0	0	-2.082	1	---	---	0	0	---	---	0	1	1
ENSG00000138587	MNS1	G1/S	1	0	0	1	-13	---	0	0.365125	0.00816111	0	0	-2.08	1	---	---	0	0	---	---	0	1	1
ENSG00000075643	MOCOS	0	0	0	0	0	-1	---	0	0.518391	3.44494e-12	1	1	---	0	---	---	0	0	---	---	0	1	1
ENSG00000073146	MOV10L1	0	0	0	0	0	5	---	0	---	---	0	0	-2.5	1	---	---	0	0	---	---	0	1	1
ENSG00000082126	MPP4	0	0	0	0	0	-2	---	0	0.569721	1.94457e-09	1	1	---	0	---	---	0	0	---	---	0	1	1
ENSG00000101189	MRGBP	0	0	0	0	0	-6	---	0	---	---	0	0	---	0	---	---	0	0	1.0072	0.004075	1	1	1
ENSG00000172172	MRPL13	0	0	0	0	0	-1	---	0	---	---	0	0	---	0	-0.514573	0.00583782	1	0	---	---	0	1	1
ENSG00000082515	MRPL22	0	0	0	0	0	-2	---	0	---	---	0	0	---	0	-0.736966	2.4e-06	1	0	---	---	0	1	1
ENSG00000114686	MRPL3	UNKN	1	0	0	1	-5	---	0	0.153362	0.00160448	0	0	---	0	-1.32193	6.4e-07	1	0	---	---	0	1	1
ENSG00000154719	MRPL39	0	0	0	0	0	9	---	0	---	---	0	0	---	0	-0.736966	3.58e-06	1	0	---	---	0	1	1
ENSG00000116898	MRPS15	0	0	0	0	0	-1	---	0	---	---	0	0	---	0	---	---	0	1	---	---	0	1	1
ENSG00000112996	MRPS30	0	0	0	0	0	-2	---	0	---	---	0	0	---	0	-1	1e-06	1	0	---	---	0	1	1
ENSG00000102738	MRPS31	0	0	0	0	0	0	---	0	---	---	0	0	---	0	-0.736966	1.43e-05	1	0	---	---	0	1	1
ENSG00000144029	MRPS5	0	0	0	0	0	-1	---	0	---	---	0	0	---	0	-0.736966	1.46e-05	1	0	---	---	0	1	1
ENSG00000146410	MTFR2	G2/M	1	1	0	1	-9	---	0	0.493031	1.83696e-05	0	0	-2.402	1	---	---	0	0	---	---	0	1	1
ENSG00000085760	MTIF2	0	0	0	0	0	-1	---	0	---	---	0	0	---	0	-0.736966	0.00011742	1	0	---	---	0	1	1
ENSG00000107951	MTPAP	0	0	0	0	0	-4	---	0	---	---	0	0	---	0	---	---	0	0	1.09085	0.006112	1	1	1
ENSG00000136997	MYC	UNKN	1	0	1	1	-6	---	0	---	---	0	0	---	0	-1	7.7e-07	1	0	---	---	0	1	1
ENSG00000157483	MYO1E	G1/S	0	0	0	1	8	---	0	---	---	0	0	---	0	-0.736966	1.83e-06	1	0	---	---	0	1	1
ENSG00000138347	MYPN	0	0	0	0	0	0	---	0	0.608783	5.69039e-08	1	1	---	0	---	---	0	0	---	---	0	1	1
ENSG00000111300	NAA25	0	0	0	0	0	-4	---	0	---	---	0	0	---	0	-0.736966	9.35e-05	1	0	---	---	0	1	1
ENSG00000159593	NAE1	0	0	0	0	0	-4	---	0	---	---	0	0	---	0	-1	4.14e-06	1	0	---	---	0	1	1
ENSG00000151503	NCAPD3	UNKN	1	0	1	1	-16	0.896746	1	0.392608	1.86866e-11	0	1	---	0	---	---	0	0	---	---	0	1	1
ENSG00000136937	NCBP1	UNKN	1	0	0	1	-7	---	0	---	---	0	0	---	0	---	---	0	0	1.26303	0.009023	1	1	1
ENSG00000104419	NDRG1	0	0	0	0	0	7	---	0	0.000639412	0.995153	0	0	---	0	-0.736966	0.0185767	1	0	---	---	0	1	1
ENSG00000049759	NEDD4L	G2/M	0	0	0	1	-2	---	0	0.616949	9.61878e-15	1	1	---	0	---	---	0	0	---	---	0	1	1
ENSG00000111859	NEDD9	G1/S	0	1	0	1	7	---	0	-0.476988	5.09143e-10	0	0	---	0	-0.736966	1.36e-05	1	0	---	---	0	1	1
ENSG00000100285	NEFH	0	0	0	0	0	1	---	0	---	---	0	0	-1.653	1	---	---	0	0	---	---	0	1	1
ENSG00000189362	NEMP2	0	0	0	0	0	-6	---	0	0.509662	6.62301e-14	1	1	---	0	---	---	0	0	---	---	0	1	1
ENSG00000100906	NFKBIA	0	0	0	0	0	2	---	0	0.800372	3.07204e-22	1	1	---	0	---	---	0	0	---	---	0	1	1
ENSG00000144802	NFKBIZ	0	0	0	0	0	5	---	0	1.23969	1.62933e-34	1	1	---	0	---	---	0	0	---	---	0	1	1
ENSG00000164190	NIPBL	G2/M	1	0	0	1	-1	---	0	---	---	0	0	---	0	---	---	0	0	1.38405	0.006112	1	1	1
ENSG00000109255	NMU	0	0	0	0	0	-8	1.70896	1	---	---	0	1	---	0	---	---	0	0	---	---	0	1	1
ENSG00000053438	NNAT	0	0	0	0	0	0	---	0	0.523838	1.17164e-07	1	1	---	0	---	---	0	0	---	---	0	1	1
ENSG00000130935	NOL11	0	0	0	0	0	-3	---	0	---	---	0	0	---	0	-0.736966	3.96e-05	1	0	---	---	0	1	1
ENSG00000166197	NOLC1	G1/S	1	0	1	1	-13	---	0	0.312264	8.52802e-07	0	0	---	0	-1	0.00039945	1	0	---	---	0	1	1
ENSG00000048162	NOP16	G2/M	0	1	0	1	-9	---	0	---	---	0	0	---	0	-1	6.08e-05	1	0	---	---	0	1	1
ENSG00000136999	NOV	0	0	0	0	0	-1	---	0	0.896395	4.11736e-13	1	1	---	0	---	---	0	0	---	---	0	1	1
ENSG00000181163	NPM1	0	0	0	0	0	-3	---	0	---	---	0	0	---	0	-1	1.25e-05	1	0	---	---	0	1	1
ENSG00000154146	NRGN	UNKN	1	0	0	1	-6	---	0	0.698122	3.86491e-16	1	1	---	0	---	---	0	0	---	---	0	1	1
ENSG00000236843	NRM	0	0	0	0	0	-10	---	0	---	---	0	0	-1.689	1	---	---	0	0	---	---	0	1	1
ENSG00000037474	NSUN2	0	0	0	0	0	-3	---	0	---	---	0	0	---	0	-0.514573	1.25e-05	1	0	---	---	0	1	1
ENSG00000163545	NUAK2	0	0	0	0	0	8	---	0	0.506881	4.41393e-16	1	1	---	0	---	---	0	0	---	---	0	1	1
ENSG00000069275	NUCKS1	UNKN	1	1	1	1	-8	---	0	0.108139	0.0665504	0	0	-1.726	1	---	---	0	0	---	---	0	1	1
ENSG00000090273	NUDC	UNKN	1	0	0	1	-6	---	0	---	---	0	0	---	0	-1	6.1e-07	1	0	---	---	0	1	1
ENSG00000106268	NUDT1	UNKN	1	0	0	1	-5	---	0	---	---	0	0	---	0	---	---	0	0	2.71809	0.006112	1	1	1
ENSG00000143228	NUF2	G2/M	1	1	1	1	-20	---	0	0.357444	0.00274579	0	0	-2.962	1	---	---	0	0	---	---	0	1	1
ENSG00000030066	NUP160	UNKN	1	0	0	1	-10	---	0	0.339587	2.77189e-08	0	0	---	0	-0.736966	2e-08	1	0	---	---	0	1	1
ENSG00000075188	NUP37	G2/M	0	0	0	1	-4	---	0	0.221134	0.000960312	0	0	-1.751	1	---	---	0	0	---	---	0	1	1
ENSG00000111331	OAS3	0	0	0	0	0	-3	---	0	1.23411	3.55672e-22	1	1	---	0	---	---	0	0	---	---	0	1	1
ENSG00000197822	OCLN	0	0	0	0	0	-3	---	0	---	---	0	0	-1.799	1	---	---	0	0	---	---	0	1	1
ENSG00000115758	ODC1	0	0	0	0	0	-1	---	0	0.377317	4.41559e-06	0	0	-2.725	1	---	---	0	0	---	---	0	1	1
ENSG00000119900	OGFRL1	0	0	0	0	0	1	---	0	0.586102	2.17973e-14	1	1	---	0	---	---	0	0	---	---	0	1	1
ENSG00000173391	OLR1	G2/M	0	0	0	1	1	---	0	-0.961968	1.71576e-06	-1	-1	-1.645	1	---	---	0	0	1.94111	0.009023	1	1	3
ENSG00000128699	ORMDL1	0	0	0	0	0	1	---	0	---	---	0	0	---	0	-0.514573	0.00230774	1	0	---	---	0	1	1
ENSG00000092094	OSGEP	0	0	0	0	0	-3	---	0	---	---	0	0	---	0	---	---	0	0	1.1375	0.004075	1	1	1
ENSG00000169918	OTUD7A	0	0	0	0	0	-2	---	0	---	---	0	0	-1.936	1	---	---	0	0	---	---	0	1	1
ENSG00000079462	PAFAH1B3	UNKN	1	0	0	1	-7	---	0	0.252074	0.00120243	0	0	---	0	---	---	0	1	---	---	0	1	1
ENSG00000112941	PAPD7	0	0	0	0	0	-6	---	0	-0.00168412	0.98642	0	0	---	0	---	---	0	0	1.01436	0.006112	1	1	1
ENSG00000162073	PAQR4	G1/S	0	0	1	1	-13	---	0	0.558439	4.60167e-16	1	1	---	0	---	---	0	0	---	---	0	1	1
ENSG00000059378	PARP12	0	0	0	0	0	0	---	0	0.598223	2.89117e-17	1	1	---	0	---	---	0	0	---	---	0	1	1
ENSG00000129484	PARP2	G1/S	1	0	0	1	-18	---	0	0.299925	2.29151e-05	0	0	---	0	---	---	0	0	1.37295	0.004075	1	1	1
ENSG00000115687	PASK	G1/S	1	0	1	1	-12	---	0	0.519141	5.18039e-13	1	1	---	0	---	---	0	0	---	---	0	1	1
ENSG00000160299	PCNT	G2/M	1	1	0	1	-8	---	0	0.227455	0.000621321	0	0	---	0	---	---	0	0	1.43296	0.004075	1	1	1
ENSG00000105185	PDCD5	0	0	0	0	0	-3	---	0	---	---	0	0	---	0	-0.736966	1.25e-05	1	0	---	---	0	1	1
ENSG00000136940	PDCL	0	0	0	0	0	-1	---	0	---	---	0	0	---	0	---	---	0	0	1.21412	0.009023	1	1	1
ENSG00000113448	PDE4D	0	0	0	0	0	-1	---	0	0.863171	3.65054e-20	1	1	---	0	---	---	0	0	---	---	0	1	1
ENSG00000154553	PDLIM3	0	0	0	0	0	4	---	0	0.752619	1.69454e-15	1	1	---	0	---	---	0	0	---	---	0	1	1
ENSG00000090857	PDPR	0	0	0	0	0	1	---	0	---	---	0	0	---	0	-0.736966	8.78e-06	1	0	---	---	0	1	1
ENSG00000174827	PDZK1	0	0	0	0	0	-1	---	0	---	---	0	0	-1.793	1	---	---	0	0	---	---	0	1	1
ENSG00000049246	PER3	0	0	0	0	0	-10	---	0	-0.0536129	0.619322	0	0	-1.823	1	---	---	0	0	---	---	0	1	1
ENSG00000123836	PFKFB2	0	0	0	0	0	4	---	0	---	---	0	0	---	0	-0.736966	8.43e-06	1	0	---	---	0	1	1
ENSG00000119403	PHF19	G2/M	1	1	1	1	-16	---	0	0.297319	2.25801e-07	0	0	-1.859	1	---	---	0	0	---	---	0	1	1
ENSG00000146247	PHIP	0	0	0	0	0	-7	---	0	---	---	0	0	---	0	-0.736966	0.00066698	1	0	---	---	0	1	1
ENSG00000274780	PHRF1	0	0	0	0	0	0	---	0	---	---	0	0	---	0	-0.736966	2.2e-07	1	0	---	---	0	1	1
ENSG00000140451	PIF1	G2/M	1	1	0	1	-14	---	0	---	---	0	0	-1.647	1	---	---	0	0	---	---	0	1	1
ENSG00000180957	PITPNB	0	0	0	0	0	-2	---	0	---	---	0	0	---	0	-0.736966	1.83e-06	1	0	---	---	0	1	1
ENSG00000154217	PITPNC1	UNKN	0	0	0	1	9	---	0	0.638435	1.44263e-09	1	1	---	0	---	---	0	0	---	---	0	1	1
ENSG00000065243	PKN2	0	0	0	0	0	-4	---	0	---	---	0	0	---	0	-0.514573	0.00491245	1	0	---	---	0	1	1
ENSG00000100558	PLEK2	0	0	0	0	0	-5	---	0	0.109086	0.326412	0	0	---	0	---	---	0	1	---	---	0	1	1
ENSG00000196155	PLEKHG4	0	0	0	0	0	-3	---	0	---	---	0	0	-1.661	1	---	---	0	0	---	---	0	1	1
ENSG00000145632	PLK2	G2/M	0	0	0	1	13	---	0	0.542184	3.3034e-09	1	1	---	0	---	---	0	0	---	---	0	1	1
ENSG00000188313	PLSCR1	G1/S	1	0	1	1	-5	---	0	0.691214	1.53537e-17	1	1	---	0	---	---	0	0	---	---	0	1	1
ENSG00000185664	PMEL	0	0	0	0	0	5	---	0	1.89739	4.79672e-36	1	1	---	0	---	---	0	0	---	---	0	1	1
ENSG00000198805	PNP	0	0	0	0	0	0	---	0	0.769363	1.96967e-09	1	1	---	0	---	---	0	0	---	---	0	1	1
ENSG00000138035	PNPT1	0	0	0	0	0	-9	---	0	0.210014	0.0062769	0	0	---	0	-0.736966	3.15e-05	1	0	---	---	0	1	1
ENSG00000164087	POC1A	UNKN	1	0	0	1	-10	---	0	0.364787	2.90209e-05	0	0	-1.621	1	---	---	0	0	---	---	0	1	1
ENSG00000124429	POF1B	0	0	0	0	0	1	1.35158	1	---	---	0	1	---	0	---	---	0	0	---	---	0	1	1
ENSG00000101346	POFUT1	0	0	0	0	0	-1	---	0	---	---	0	0	---	0	---	---	0	0	1.48027	0.004075	1	1	1
ENSG00000143157	POGK	0	0	0	0	0	-7	---	0	---	---	0	0	---	0	---	---	0	0	1.0635	0.006112	1	1	1
ENSG00000140521	POLG	0	0	0	0	0	0	---	0	---	---	0	0	---	0	---	---	0	1	---	---	0	1	1
ENSG00000256525	POLG2	0	0	0	0	0	-2	---	0	---	---	0	0	---	0	-0.514573	9.15e-06	1	0	---	---	0	1	1
ENSG00000028277	POU2F2	0	0	0	0	0	6	---	0	0.6665	3.97177e-20	1	1	---	0	---	---	0	0	---	---	0	1	1
ENSG00000132170	PPARG	0	0	0	0	0	-5	---	0	0.0642082	0.4989	0	0	---	0	---	---	0	0	3.3978	0.006112	1	1	1
ENSG00000108179	PPIF	0	0	0	0	0	-5	---	0	0.660351	3.32833e-24	1	1	---	0	---	---	0	0	---	---	0	1	1
ENSG00000171960	PPIH	UNKN	1	0	0	1	-5	---	0	0.257928	0.000670661	0	0	---	0	---	---	0	0	1.0072	0.004075	1	1	1
ENSG00000186298	PPP1CC	UNKN	0	0	0	1	-4	---	0	0.129728	0.00259096	0	0	---	0	-0.514573	0.0298867	1	0	---	---	0	1	1
ENSG00000150722	PPP1R1C	0	0	0	0	0	1	---	0	---	---	0	0	---	0	-0.736966	0.00056294	1	0	---	---	0	1	1
ENSG00000184203	PPP1R2	0	0	0	0	0	0	---	0	---	---	0	0	---	0	-0.514573	0.00650332	1	0	---	---	0	1	1
ENSG00000154001	PPP2R5E	0	0	0	0	0	-2	---	0	---	---	0	0	---	0	---	---	0	0	1.01436	0.009023	1	1	1
ENSG00000275052	PPP4R3B	0	0	0	0	0	-1	---	0	---	---	0	0	---	0	---	---	0	0	1.43829	0.004075	1	1	1
ENSG00000131238	PPT1	0	0	0	0	0	-4	---	0	---	---	0	0	---	0	---	---	0	0	1.05658	0.004075	1	1	1
ENSG00000165672	PRDX3	0	0	0	0	0	-3	---	0	---	---	0	0	---	0	-1.73697	1e-08	1	0	---	---	0	1	1
ENSG00000085377	PREP	0	0	0	0	0	-2	---	0	---	---	0	0	---	0	-0.514573	8.51e-06	1	0	---	---	0	1	1
ENSG00000164306	PRIMPOL	UNKN	1	0	0	1	-7	---	0	---	---	0	0	-1.617	1	---	---	0	0	---	---	0	1	1
ENSG00000253729	PRKDC	G1/S	1	0	1	1	-10	---	0	0.25616	0.000184496	0	0	---	0	---	---	0	0	1.60407	0.006112	1	1	1
ENSG00000138669	PRKG2	0	0	0	0	0	2	---	0	1.46936	4.30778e-20	1	1	---	0	---	---	0	0	---	---	0	1	1
ENSG00000136875	PRPF4	UNKN	1	0	0	1	-11	---	0	0.466612	4.79321e-15	0	0	---	0	---	---	0	0	1.16993	0.006112	1	1	1
ENSG00000101911	PRPS2	0	0	0	0	0	-5	---	0	0.525322	1.20738e-17	1	1	---	0	---	---	0	0	---	---	0	1	1
ENSG00000068489	PRR11	UNKN	1	1	1	1	-16	---	0	0.283851	7.77735e-05	0	0	-2.28	1	---	---	0	0	---	---	0	1	1
ENSG00000106588	PSMA2	0	0	0	0	0	0	---	0	---	---	0	0	---	0	-0.736966	1.6e-06	1	0	---	---	0	1	1
ENSG00000240118	PSMB9	0	0	0	0	0	2	---	0	---	---	0	0	---	0	-0.736966	0.00044417	1	0	---	---	0	1	1
ENSG00000163636	PSMD6	0	0	0	0	0	2	---	0	---	---	0	0	---	0	-0.736966	2.13e-06	1	0	---	---	0	1	1
ENSG00000134222	PSRC1	G2/M	1	1	0	1	-18	---	0	0.260538	5.75157e-05	0	0	-1.77	1	---	---	0	0	---	---	0	1	1
ENSG00000156471	PTDSS1	0	0	0	0	0	-4	---	0	---	---	0	0	---	0	-0.514573	0.00106885	1	0	---	---	0	1	1
ENSG00000148344	PTGES	0	0	0	0	0	4	---	0	---	---	0	0	---	0	---	---	0	0	2.58256	0.004075	1	1	1
ENSG00000073756	PTGS2	G1/S	0	0	0	1	2	---	0	1.35271	5.9269e-16	1	1	---	0	---	---	0	0	---	---	0	1	1
ENSG00000187514	PTMA	0	0	0	0	0	-4	---	0	---	---	0	0	---	0	-0.736966	0.0001154	1	0	---	---	0	1	1
ENSG00000179295	PTPN11	0	0	0	0	0	-3	---	0	---	---	0	0	---	0	-1	5.5e-07	1	0	---	---	0	1	1
ENSG00000213005	PTTG3P	0	0	0	0	0	-2	---	0	---	---	0	0	---	0	---	---	0	0	1.21412	0.009023	1	1	1
ENSG00000163661	PTX3	0	0	0	0	0	-5	---	0	1.36673	3.59608e-17	1	1	---	0	---	---	0	0	---	---	0	1	1
ENSG00000241945	PWP2	0	0	0	0	0	-3	---	0	---	---	0	0	---	0	-0.736966	0.00048492	1	0	---	---	0	1	1
ENSG00000176894	PXMP2	0	0	0	0	0	-3	---	0	0.559451	5.36779e-15	1	1	---	0	---	---	0	0	---	---	0	1	1
ENSG00000115828	QPCT	0	0	0	0	0	1	---	0	0.813503	6.34421e-18	1	1	---	0	---	---	0	0	---	---	0	1	1
ENSG00000048991	R3HDM1	G1/S	1	0	1	1	-5	---	0	---	---	0	0	---	0	-0.736966	5.18e-05	1	0	---	---	0	1	1
ENSG00000041353	RAB27B	0	0	0	0	0	3	---	0	1.01467	5.44622e-20	1	1	---	0	---	---	0	0	---	---	0	1	1
ENSG00000113456	RAD1	G1/S	1	0	1	1	-10	---	0	0.130431	0.0763283	0	0	---	0	---	---	0	0	1.46467	0.004075	1	1	1
ENSG00000164754	RAD21	G2/M	1	1	0	1	-15	---	0	0.0998488	0.12695	0	0	-1.612	1	---	---	0	0	---	---	0	1	1
ENSG00000085999	RAD54L	G1/S	1	1	1	1	-15	---	0	0.452462	1.81548e-07	0	0	-2.113	1	---	---	0	0	---	---	0	1	1
ENSG00000151164	RAD9B	0	0	0	0	0	-4	---	0	---	---	0	0	-1.946	1	---	---	0	0	---	---	0	1	1
ENSG00000153201	RANBP2	0	0	0	0	0	1	---	0	---	---	0	0	---	0	-0.736966	7.58e-05	1	0	---	---	0	1	1
ENSG00000162521	RBBP4	G1/S	1	0	1	1	-7	---	0	---	---	0	0	---	0	-0.736966	7.46e-06	1	0	---	---	0	1	1
ENSG00000102054	RBBP7	G1/S	0	0	1	1	-11	---	0	0.294893	1.17517e-19	0	0	---	0	-1	2.1e-07	1	0	---	---	0	1	1
ENSG00000244462	RBM12	0	0	0	0	0	-1	---	0	---	---	0	0	---	0	---	---	0	0	1.04264	0.006112	1	1	1
ENSG00000166831	RBPMS2	0	0	0	0	0	1	---	0	0.926538	3.03969e-28	1	1	---	0	---	---	0	0	---	---	0	1	1
ENSG00000004700	RECQL	0	0	0	0	0	-3	---	0	---	---	0	0	-1.856	1	---	---	0	0	---	---	0	1	1
ENSG00000164292	RHOBTB3	G1/S	0	0	0	1	-9	---	0	---	---	0	0	---	0	---	---	0	0	2	0.009023	1	1	1
ENSG00000128408	RIBC2	G1/S	0	0	1	1	-6	---	0	0.406132	1.00328e-05	0	0	-1.724	1	---	---	0	0	---	---	0	1	1
ENSG00000134758	RNF138	0	0	0	0	0	-11	---	0	---	---	0	0	---	0	-0.736966	0.00147215	1	0	---	---	0	1	1
ENSG00000141576	RNF157	0	0	0	0	0	-4	---	0	0.536906	2.26364e-12	1	1	---	0	---	---	0	0	---	---	0	1	1
ENSG00000108523	RNF167	0	0	0	0	0	1	---	0	0.0889571	0.108257	0	0	---	0	-0.736966	9.92e-06	1	0	---	---	0	1	1
ENSG00000117748	RPA2	G1/S	1	0	1	1	-9	0.903198	1	0.456455	1.78854e-07	0	1	---	0	---	---	0	0	---	---	0	1	1
ENSG00000109475	RPL34	0	0	0	0	0	1	---	0	---	---	0	0	---	0	-0.736966	0.00027002	1	0	---	---	0	1	1
ENSG00000163923	RPL39L	UNKN	1	0	0	1	-4	---	0	0.419265	1.88641e-06	0	0	---	0	---	---	0	0	1.41684	0.004075	1	1	1
ENSG00000178718	RPP25	0	0	0	0	0	-5	---	0	---	---	0	0	---	0	---	---	0	0	1.98185	0.009023	1	1	1
ENSG00000148688	RPP30	0	0	0	0	0	-4	---	0	0.267865	3.22616e-05	0	0	---	0	-0.736966	8.37e-05	1	0	---	---	0	1	1
ENSG00000124787	RPP40	0	0	0	0	0	-7	---	0	---	---	0	0	---	0	-0.736966	2.69e-05	1	0	---	---	0	1	1
ENSG00000141425	RPRD1A	0	0	0	0	0	-4	---	0	---	---	0	0	---	0	-0.736966	6.18e-05	1	0	---	---	0	1	1
ENSG00000117676	RPS6KA1	0	0	0	0	0	4	---	0	0.824351	2.35253e-28	1	1	---	0	---	---	0	0	---	---	0	1	1
ENSG00000100784	RPS6KA5	G1/S	1	0	1	1	2	---	0	---	---	0	0	-1.779	1	---	---	0	0	---	---	0	1	1
ENSG00000067533	RRP15	0	0	0	0	0	-7	---	0	---	---	0	0	---	0	-0.514573	0.00078847	1	0	---	---	0	1	1
ENSG00000183207	RUVBL2	0	0	0	0	0	-3	---	0	0.299024	2.17355e-07	0	0	---	0	-0.514573	9.88e-05	1	0	---	---	0	1	1
ENSG00000163221	S100A12	0	0	0	0	0	1	1.06233	1	---	---	0	1	---	0	---	---	0	0	---	---	0	1	1
ENSG00000143556	S100A7	0	0	0	0	0	0	1.22361	1	---	---	0	1	---	0	---	---	0	0	---	---	0	1	1
ENSG00000163993	S100P	0	0	0	0	0	0	2.09572	1	---	---	0	1	---	0	---	---	0	0	---	---	0	1	1
ENSG00000142230	SAE1	UNKN	1	0	0	1	-7	---	0	---	---	0	0	---	0	-0.514573	0.00010032	1	0	---	---	0	1	1
ENSG00000101347	SAMHD1	0	0	0	0	0	-3	---	0	0.548094	3.30824e-13	1	1	---	0	---	---	0	0	---	---	0	1	1
ENSG00000151466	SCLT1	G2/M	1	1	0	1	-15	---	0	0.18113	0.0627798	0	0	-1.615	1	---	---	0	0	---	---	0	1	1
ENSG00000175356	SCUBE2	0	0	0	0	0	5	---	0	---	---	0	0	---	0	-0.736966	6.23e-06	1	0	---	---	0	1	1
ENSG00000000457	SCYL3	0	0	0	0	0	0	---	0	---	---	0	0	-2.097	1	---	---	0	0	---	---	0	1	1
ENSG00000141574	SECTM1	0	0	0	0	0	-1	---	0	0.653551	1.99615e-16	1	1	---	0	---	---	0	0	---	---	0	1	1
ENSG00000142864	SERBP1	0	0	0	0	0	-4	---	0	---	---	0	0	---	0	-0.736966	2.85e-05	1	0	---	---	0	1	1
ENSG00000197641	SERPINB13	0	0	0	0	0	0	0.866817	1	---	---	0	1	---	0	---	---	0	0	---	---	0	1	1
ENSG00000189091	SF3B3	UNKN	1	1	1	1	-5	---	0	0.193739	5.06488e-07	0	0	---	0	-0.736966	0.0001969	1	0	---	---	0	1	1
ENSG00000156384	SFR1	G1/S	1	0	1	1	-8	---	0	---	---	0	0	-1.678	1	---	---	0	0	---	---	0	1	1
ENSG00000156398	SFXN2	0	0	0	0	0	-1	---	0	0.833312	2.52003e-23	1	1	---	0	---	---	0	0	---	---	0	1	1
ENSG00000118515	SGK1	0	0	0	0	0	4	---	0	-0.313662	1.76067e-10	0	0	---	0	-0.736966	4.06e-05	1	0	---	---	0	1	1
ENSG00000129810	SGOL1	G2/M	1	1	0	1	-18	---	0	0.344261	0.0105399	0	0	-2.373	1	---	---	0	0	---	---	0	1	1
ENSG00000163535	SGOL2	G2/M	1	1	0	1	-18	---	0	0.337772	0.000594382	0	0	-2.094	1	---	---	0	0	---	---	0	1	1
ENSG00000104611	SH2D4A	0	0	0	0	0	-3	0.911136	1	-0.14295	0.318546	0	1	---	0	---	---	0	0	---	---	0	1	1
ENSG00000164054	SHISA5	0	0	0	0	0	0	---	0	---	---	0	0	---	0	-0.514573	0.00127334	1	0	---	---	0	1	1
ENSG00000176974	SHMT1	0	0	0	0	0	-14	---	0	0.891924	8.31051e-21	1	1	---	0	---	---	0	0	---	---	0	1	1
ENSG00000096717	SIRT1	0	0	0	0	0	1	---	0	---	---	0	0	---	0	-0.514573	0.00117889	1	0	---	---	0	1	1
ENSG00000126778	SIX1	0	0	0	0	0	2	---	0	0.676212	1.64549e-22	1	1	---	0	---	---	0	0	---	---	0	1	1
ENSG00000170577	SIX2	0	0	0	0	0	0	---	0	---	---	0	0	---	0	---	---	0	0	1.58015	0.009023	1	1	1
ENSG00000262634	SKA1	G2/M	1	1	0	1	-18	---	0	0.332145	0.0117938	0	0	-2.472	1	---	---	0	0	---	---	0	1	1
ENSG00000165480	SKA3	UNKN	1	0	0	1	-17	---	0	0.340824	0.00103968	0	0	-2.33	1	---	---	0	0	---	---	0	1	1
ENSG00000039123	SKIV2L2	0	0	0	0	0	-5	---	0	---	---	0	0	---	0	-0.736966	1.55e-05	1	0	---	---	0	1	1
ENSG00000221955	SLC12A8	0	0	0	0	0	-8	---	0	0.118595	0.359305	0	0	-1.669	1	---	---	0	0	---	---	0	1	1
ENSG00000110446	SLC15A3	0	0	0	0	0	1	---	0	0.651968	3.08348e-15	1	1	---	0	---	---	0	0	---	---	0	1	1
ENSG00000163053	SLC16A14	0	0	0	0	0	1	---	0	0.13526	0.375702	0	0	-1.611	1	---	---	0	0	---	---	0	1	1
ENSG00000108932	SLC16A6	0	0	0	0	0	-1	---	0	1.62726	3.09758e-13	1	1	---	0	---	---	0	0	---	---	0	1	1
ENSG00000079215	SLC1A3	0	0	0	0	0	-6	---	0	---	---	0	0	---	0	-0.736966	0.00304827	1	0	---	---	0	1	1
ENSG00000115902	SLC1A4	UNKN	1	0	0	1	-7	---	0	0.158313	0.165411	0	0	-1.642	1	---	---	0	0	---	---	0	1	1
ENSG00000137266	SLC22A23	0	0	0	0	0	1	---	0	---	---	0	0	---	0	-1	4.7e-07	1	0	---	---	0	1	1
ENSG00000197208	SLC22A4	0	0	0	0	0	4	---	0	0.559269	1.3895e-09	1	1	---	0	---	---	0	0	---	---	0	1	1
ENSG00000183048	SLC25A10	0	0	0	0	0	-6	---	0	0.580265	1.02292e-14	1	1	---	0	---	---	0	0	---	---	0	1	1
ENSG00000085491	SLC25A24	G2/M	0	0	0	1	-4	---	0	---	---	0	0	---	0	-0.736966	3.09e-06	1	0	---	---	0	1	1
ENSG00000075303	SLC25A40	UNKN	1	1	1	1	-10	---	0	0.586971	2.92756e-10	1	1	---	0	---	---	0	0	---	---	0	1	1
ENSG00000140284	SLC27A2	0	0	0	0	0	2	---	0	---	---	0	0	---	0	-0.736966	3.69e-06	1	0	---	---	0	1	1
ENSG00000134955	SLC37A2	0	0	0	0	0	0	---	0	0.758921	2.37561e-11	1	1	---	0	---	---	0	0	---	---	0	1	1
ENSG00000111371	SLC38A1	G2/M	1	0	0	1	-6	---	0	---	---	0	0	---	0	---	---	0	1	---	---	0	1	1
ENSG00000138821	SLC39A8	0	0	0	0	0	-4	---	0	0.639892	3.21152e-11	1	1	---	0	---	---	0	0	---	---	0	1	1
ENSG00000136052	SLC41A2	0	0	0	0	0	3	---	0	---	---	0	0	-1.995	1	---	---	0	0	---	---	0	1	1
ENSG00000134802	SLC43A3	0	0	0	0	0	-6	---	0	0.884355	4.71593e-35	1	1	---	0	---	---	0	0	---	---	0	1	1
ENSG00000139514	SLC7A1	0	0	0	0	0	-7	---	0	-0.0575041	0.46518	0	0	-1.624	1	---	---	0	0	---	---	0	1	1
ENSG00000013293	SLC7A14	0	0	0	0	0	-1	---	0	1.63155	8.48127e-41	1	1	---	0	---	---	0	0	---	---	0	1	1
ENSG00000133302	SLF1	G1/S	1	0	1	1	-14	---	0	0.435726	5.50033e-05	0	0	-1.607	1	---	---	0	0	---	---	0	1	1
ENSG00000172716	SLFN11	G1/S	1	0	0	1	-6	---	0	0.805595	1.34994e-22	1	1	---	0	---	---	0	0	---	---	0	1	1
ENSG00000154760	SLFN13	0	0	0	0	0	-2	---	0	---	---	0	0	-2.058	1	---	---	0	0	---	---	0	1	1
ENSG00000170365	SMAD1	G1/S	0	0	1	1	-5	---	0	0.571046	4.50176e-14	1	1	---	0	---	---	0	0	---	---	0	1	1
ENSG00000137834	SMAD6	0	0	0	0	0	-3	---	0	---	---	0	0	---	0	---	---	0	0	4.21878	0.009023	1	1	1
ENSG00000072501	SMC1A	G1/S	1	0	1	1	-11	---	0	0.258002	1.88968e-05	0	0	---	0	---	---	0	0	1.31615	0.009023	1	1	1
ENSG00000077935	SMC1B	0	0	0	0	0	0	---	0	---	---	0	0	-2.829	1	---	---	0	0	---	---	0	1	1
ENSG00000108055	SMC3	UNKN	1	1	1	1	-13	---	0	0.232729	0.000340497	0	0	---	0	-0.736966	3.13e-05	1	0	---	---	0	1	1
ENSG00000198732	SMOC1	0	0	0	0	0	0	---	0	0.893422	7.28688e-15	1	1	---	0	---	---	0	0	---	---	0	1	1
ENSG00000088826	SMOX	0	0	0	0	0	10	---	0	0.513868	9.3144e-13	1	1	---	0	---	---	0	0	---	---	0	1	1
ENSG00000102172	SMS	0	0	0	0	0	-5	---	0	---	---	0	0	---	0	---	---	0	0	1.18269	0.006112	1	1	1
ENSG00000132639	SNAP25	0	0	0	0	0	-1	---	0	0.908601	1.57833e-20	1	1	---	0	---	---	0	0	---	---	0	1	1
ENSG00000104852	SNRNP70	0	0	0	0	0	-2	---	0	---	---	0	0	---	0	-0.736966	1.03e-05	1	0	---	---	0	1	1
ENSG00000125835	SNRPB	G1/S	1	0	1	1	-5	---	0	0.302614	4.36433e-07	0	0	---	0	-0.736966	2.13e-06	1	0	---	---	0	1	1
ENSG00000125870	SNRPB2	0	0	0	0	0	1	---	0	---	---	0	0	---	0	-0.736966	2.38e-05	1	0	---	---	0	1	1
ENSG00000167088	SNRPD1	G1/S	1	0	1	1	-12	---	0	---	---	0	0	---	0	-0.736966	1.62e-06	1	0	---	---	0	1	1
ENSG00000182004	SNRPE	0	0	0	0	0	0	---	0	---	---	0	0	---	0	-1	1.6e-07	1	0	---	---	0	1	1
ENSG00000139343	SNRPF	0	0	0	0	0	-4	---	0	---	---	0	0	---	0	---	---	0	0	1.77821	0.006112	1	1	1
ENSG00000112096	SOD2	0	0	0	0	0	2	---	0	1.31439	8.10519e-47	1	1	---	0	---	---	0	0	---	---	0	1	1
ENSG00000161888	SPC24	UNKN	1	0	0	1	-14	---	0	0.400635	7.29286e-05	0	0	-1.732	1	---	---	0	0	---	---	0	1	1
ENSG00000133104	SPG20	0	0	0	0	0	-3	---	0	---	---	0	0	---	0	-1.32193	1.35e-05	1	0	---	---	0	1	1
ENSG00000186767	SPIN4	0	0	0	0	0	-9	---	0	0.608196	4.51202e-15	1	1	---	0	---	---	0	0	---	---	0	1	1
ENSG00000241794	SPRR2A	0	0	0	0	0	0	1.22521	1	---	---	0	1	---	0	---	---	0	0	---	---	0	1	1
ENSG00000137767	SQRDL	0	0	0	0	0	1	---	0	0.677889	5.34582e-14	1	1	---	0	---	---	0	0	---	---	0	1	1
ENSG00000096063	SRPK1	0	0	0	0	0	-6	---	0	---	---	0	0	---	0	-0.736966	0.00011356	1	0	---	---	0	1	1
ENSG00000136450	SRSF1	G1/S	1	0	1	1	-5	---	0	0.122108	0.0211749	0	0	---	0	-0.736966	7.51e-06	1	0	---	---	0	1	1
ENSG00000188529	SRSF10	G1/S	1	0	1	1	-7	---	0	---	---	0	0	---	0	-0.736966	0.00010467	1	0	---	---	0	1	1
ENSG00000161547	SRSF2	G1/S	1	0	1	1	-8	---	0	0.224387	4.66678e-07	0	0	---	0	-0.736966	3.04e-06	1	0	---	---	0	1	1
ENSG00000112081	SRSF3	UNKN	1	0	0	1	-6	---	0	---	---	0	0	---	0	-1.32193	8.3e-07	1	0	---	---	0	1	1
ENSG00000115875	SRSF7	G1/S	1	0	1	1	-11	---	0	0.249246	0.00015525	0	0	---	0	-1.32193	9.1e-07	1	0	---	---	0	1	1
ENSG00000106028	SSBP1	0	0	0	0	0	-2	---	0	---	---	0	0	---	0	-0.514573	2.18e-06	1	0	---	---	0	1	1
ENSG00000138434	SSFA2	0	0	0	0	0	-1	---	0	---	---	0	0	---	0	-1	7.4e-07	1	0	---	---	0	1	1
ENSG00000149136	SSRP1	G1/S	1	0	1	1	-13	---	0	0.335483	1.28004e-09	0	0	---	0	---	---	0	0	1.21412	0.004075	1	1	1
ENSG00000066923	STAG3	0	0	0	0	0	-1	---	0	---	---	0	0	-3.48	1	---	---	0	0	---	---	0	1	1
ENSG00000159167	STC1	0	0	0	0	0	-4	---	0	0.643914	0.000112003	1	1	---	0	---	---	0	0	---	---	0	1	1
ENSG00000165209	STRBP	0	0	0	0	0	-7	---	0	---	---	0	0	---	0	-0.514573	1.07e-05	1	0	---	---	0	1	1
ENSG00000128578	STRIP2	0	0	0	0	0	-3	---	0	0.983556	6.58306e-29	1	1	---	0	---	---	0	0	---	---	0	1	1
ENSG00000092201	SUPT16H	G1/S	1	0	1	1	-5	---	0	0.356951	1.36255e-11	0	0	---	0	-0.736966	3.1e-06	1	0	---	---	0	1	1
ENSG00000178691	SUZ12	G1/S	1	0	1	1	-9	---	0	0.238826	1.22618e-06	0	0	---	0	---	---	0	0	1.1177	0.009023	1	1	1
ENSG00000130699	TAF4	G2/M	0	0	0	1	-2	---	0	---	---	0	0	---	0	---	---	0	0	1.18269	0.004075	1	1	1
ENSG00000120948	TARDBP	0	0	0	0	0	1	---	0	---	---	0	0	---	0	-0.514573	7.3e-05	1	0	---	---	0	1	1
ENSG00000113407	TARS	UNKN	1	0	0	1	-5	---	0	-0.0804065	0.122	0	0	---	0	-0.736966	2.7e-05	1	0	---	---	0	1	1
ENSG00000204634	TBC1D8	0	0	0	0	0	5	---	0	0.568874	3.69593e-10	1	1	---	0	---	---	0	0	---	---	0	1	1
ENSG00000113649	TCERG1	G2/M	1	1	0	1	-8	---	0	0.241778	3.25192e-05	0	0	---	0	-1	9.2e-07	1	0	---	---	0	1	1
ENSG00000118526	TCF21	0	0	0	0	0	-1	---	0	0.641021	4.31979e-14	1	1	---	0	---	---	0	0	---	---	0	1	1
ENSG00000101190	TCFL5	0	0	0	0	0	0	---	0	---	---	0	0	---	0	---	---	0	0	1.26303	0.009023	1	1	1
ENSG00000185339	TCN2	0	0	0	0	0	0	---	0	0.587354	1.49948e-15	1	1	---	0	---	---	0	0	---	---	0	1	1
ENSG00000070814	TCOF1	UNKN	1	0	0	1	-11	---	0	0.184512	0.00151218	0	0	---	0	-1.32193	3e-08	1	0	---	---	0	1	1
ENSG00000120156	TEK	0	0	0	0	0	-3	---	0	0.672093	2.1085e-13	1	1	---	0	---	---	0	0	---	---	0	1	1
ENSG00000133863	TEX15	0	0	0	0	0	-3	---	0	---	---	0	0	-1.922	1	---	---	0	0	---	---	0	1	1
ENSG00000151287	TEX30	UNKN	1	0	0	1	-7	---	0	0.563538	1.57794e-07	1	1	---	0	---	---	0	0	---	---	0	1	1
ENSG00000087510	TFAP2C	0	0	0	0	0	4	1.39065	1	---	---	0	1	---	0	---	---	0	0	---	---	0	1	1
ENSG00000198176	TFDP1	G1/S	1	0	1	1	-11	---	0	0.132939	0.000962124	0	0	---	0	---	---	0	0	1.72683	0.004075	1	1	1
ENSG00000114126	TFDP2	0	0	0	0	0	-1	---	0	---	---	0	0	---	0	---	---	0	0	1.25096	0.009023	1	1	1
ENSG00000069702	TGFBR3	0	0	0	0	0	-1	---	0	0.623906	1.93372e-10	1	1	---	0	---	---	0	0	---	---	0	1	1
ENSG00000092295	TGM1	0	0	0	0	0	1	0.841441	1	---	---	0	1	---	0	---	---	0	0	---	---	0	1	1
ENSG00000125676	THOC2	0	0	0	0	0	-4	---	0	---	---	0	0	---	0	-0.514573	9.81e-05	1	0	---	---	0	1	1
ENSG00000051596	THOC3	0	0	0	0	0	-2	---	0	---	---	0	0	---	0	-0.736966	0.00010073	1	0	---	---	0	1	1
ENSG00000145365	TIFA	G1/S	0	0	0	1	-11	---	0	0.702029	4.05869e-17	1	1	---	0	---	---	0	0	---	---	0	1	1
ENSG00000075336	TIMM21	0	0	0	0	0	0	---	0	---	---	0	0	---	0	-0.736966	3.87e-05	1	0	---	---	0	1	1
ENSG00000104980	TIMM44	0	0	0	0	0	-6	---	0	---	---	0	0	---	0	-0.736966	2.45e-06	1	0	---	---	0	1	1
ENSG00000174125	TLR1	0	0	0	0	0	0	---	0	---	---	0	0	-1.895	1	---	---	0	0	---	---	0	1	1
ENSG00000164342	TLR3	G1/S	0	0	0	1	7	---	0	1.12475	1.39149e-18	1	1	---	0	---	---	0	0	---	---	0	1	1
ENSG00000198498	TMA16	0	0	0	0	0	-1	---	0	---	---	0	0	---	0	-1	8.4e-07	1	0	---	---	0	1	1
ENSG00000152558	TMEM123	0	0	0	0	0	-3	---	0	---	---	0	0	---	0	-1	0.00114925	1	0	---	---	0	1	1
ENSG00000006118	TMEM132A	0	0	0	0	0	5	---	0	0.577134	1.3978e-12	1	1	---	0	---	---	0	0	---	---	0	1	1
ENSG00000121895	TMEM156	0	0	0	0	0	1	---	0	1.15485	6.07021e-12	1	1	---	0	---	---	0	0	---	---	0	1	1
ENSG00000249992	TMEM158	0	0	0	0	0	-1	---	0	0.781999	1.2663e-10	1	1	---	0	---	---	0	0	---	---	0	1	1
ENSG00000146842	TMEM209	UNKN	1	0	0	1	-11	---	0	0.295356	6.27901e-05	0	0	-1.758	1	---	---	0	0	---	---	0	1	1
ENSG00000121775	TMEM39B	UNKN	1	0	0	1	-7	---	0	0.192043	0.00236621	0	0	---	0	---	---	0	0	1.0072	0.004075	1	1	1
ENSG00000171729	TMEM51	0	0	0	0	0	-6	---	0	0.595788	5.44668e-19	1	1	---	0	---	---	0	0	---	---	0	1	1
ENSG00000165071	TMEM71	0	0	0	0	0	-2	---	0	---	---	0	0	-1.931	1	---	---	0	0	---	---	0	1	1
ENSG00000034510	TMSB10	0	0	0	0	0	1	---	0	---	---	0	0	---	0	---	---	0	1	---	---	0	1	1
ENSG00000123610	TNFAIP6	0	0	0	0	0	-5	---	0	1.12155	1.32893e-09	1	1	---	0	---	---	0	0	---	---	0	1	1
ENSG00000164761	TNFRSF11B	0	0	0	0	0	1	---	0	0.714403	2.23759e-14	1	1	---	0	---	---	0	0	---	---	0	1	1
ENSG00000127863	TNFRSF19	0	0	0	0	0	-4	---	0	0.511624	2.10177e-11	1	1	---	0	---	---	0	0	---	---	0	1	1
ENSG00000028137	TNFRSF1B	0	0	0	0	0	-3	---	0	0.673786	5.01669e-22	1	1	---	0	---	---	0	0	---	---	0	1	1
ENSG00000141198	TOM1L1	0	0	0	0	0	0	---	0	0.590306	1.61275e-11	1	1	---	0	---	---	0	0	---	---	0	1	1
ENSG00000163781	TOPBP1	G1/S	1	0	1	1	-13	0.859209	1	0.490292	6.64898e-14	0	1	---	0	---	---	0	0	---	---	0	1	1
ENSG00000076554	TPD52	0	0	0	0	0	-4	1.93487	1	---	---	0	1	---	0	---	---	0	0	---	---	0	1	1
ENSG00000143549	TPM3	0	0	0	0	0	1	---	0	---	---	0	0	---	0	-1.32193	9.92e-06	1	0	---	---	0	1	1
ENSG00000136527	TRA2B	G1/S	1	0	1	1	-13	---	0	0.189337	2.52202e-07	0	0	---	0	-0.736966	3.18e-06	1	0	---	---	0	1	1
ENSG00000186854	TRABD2A	0	0	0	0	0	1	---	0	0.509191	1.58075e-12	1	1	---	0	---	---	0	0	---	---	0	1	1
ENSG00000183763	TRAIP	G2/M	1	0	0	1	-14	---	0	0.396802	1.62958e-06	0	0	-1.779	1	---	---	0	0	---	---	0	1	1
ENSG00000126602	TRAP1	0	0	0	0	0	-7	---	0	0.233826	1.88536e-06	0	0	---	0	-1	1.64e-06	1	0	---	---	0	1	1
ENSG00000213186	TRIM59	G2/M	1	0	0	1	-13	---	0	0.0651871	0.66565	0	0	-1.905	1	---	---	0	0	---	---	0	1	1
ENSG00000174173	TRMT10C	0	0	0	0	0	-1	---	0	---	---	0	0	---	0	-0.736966	8.45e-06	1	0	---	---	0	1	1
ENSG00000126814	TRMT5	0	0	0	0	0	-1	---	0	---	---	0	0	---	0	---	---	0	0	1.32769	0.004075	1	1	1
ENSG00000072756	TRNT1	0	0	0	0	0	-3	---	0	---	---	0	0	---	0	-1	2.3e-07	1	0	---	---	0	1	1
ENSG00000104321	TRPA1	0	0	0	0	0	0	---	0	1.20388	1.8804e-14	1	1	---	0	---	---	0	0	---	---	0	1	1
ENSG00000167721	TSR1	G1/S	0	0	1	1	-6	---	0	---	---	0	0	---	0	-1	7.5e-07	1	0	---	---	0	1	1
ENSG00000116830	TTF2	G2/M	1	1	0	1	-8	---	0	0.14439	0.0596417	0	0	-1.768	1	---	---	0	0	---	---	0	1	1
ENSG00000127824	TUBA4A	0	0	0	0	0	-1	---	0	0.719172	2.70915e-24	1	1	---	0	---	---	0	0	---	---	0	1	1
ENSG00000105849	TWISTNB	G2/M	1	0	0	1	-6	---	0	---	---	0	0	---	0	-0.736966	0.00010167	1	0	---	---	0	1	1
ENSG00000198431	TXNRD1	G1/S	0	1	0	1	-2	---	0	0.0509188	0.523504	0	0	---	0	-1	1e-08	1	0	---	---	0	1	1
ENSG00000126261	UBA2	0	0	0	0	0	-7	---	0	0.15507	0.00104931	0	0	---	0	-1.32193	1.95e-06	1	0	---	---	0	1	1
ENSG00000103275	UBE2I	0	0	0	0	0	-4	---	0	---	---	0	0	---	0	-1	1.74e-05	1	0	---	---	0	1	1
ENSG00000169139	UBE2V2	0	0	0	0	0	-4	---	0	---	---	0	0	---	0	-1.73697	6.1e-07	1	0	---	---	0	1	1
ENSG00000009335	UBE3C	0	0	0	0	0	0	---	0	---	---	0	0	---	0	-0.514573	9.81e-05	1	0	---	---	0	1	1
ENSG00000175567	UCP2	0	0	0	0	0	4	---	0	0.867773	4.79527e-20	1	1	---	0	---	---	0	0	---	---	0	1	1
ENSG00000148154	UGCG	0	0	0	0	0	-1	---	0	0.629551	6.76145e-13	1	1	---	0	---	---	0	0	---	---	0	1	1
ENSG00000114491	UMPS	0	0	0	0	0	-1	---	0	0.341594	4.57018e-07	0	0	---	0	-0.514573	4.99e-05	1	0	---	---	0	1	1
ENSG00000058056	USP13	G2/M	0	1	0	1	-14	---	0	0.190069	0.0118313	0	0	---	0	---	---	0	0	1.60881	0.004075	1	1	1
ENSG00000135655	USP15	0	0	0	0	0	9	---	0	---	---	0	0	---	0	-1.32193	5.6e-07	1	0	---	---	0	1	1
ENSG00000162402	USP24	0	0	0	0	0	-4	---	0	---	---	0	0	---	0	---	---	0	0	1.15056	0.009023	1	1	1
ENSG00000135913	USP37	G1/S	1	0	1	1	-12	---	0	0.653232	2.07664e-13	1	1	---	0	---	---	0	0	---	---	0	1	1
ENSG00000011260	UTP18	0	0	0	0	0	-9	---	0	0.196871	0.00182756	0	0	---	0	---	---	0	0	1.05658	0.009023	1	1	1
ENSG00000108651	UTP6	0	0	0	0	0	-4	---	0	---	---	0	0	---	0	-1	0.00010167	1	0	---	---	0	1	1
ENSG00000183878	UTY	0	0	0	0	0	1	---	0	---	---	0	0	---	0	-1	2.11e-05	1	0	---	---	0	1	1
ENSG00000155959	VBP1	0	0	0	0	0	-2	---	0	---	---	0	0	---	0	-1	9.18e-05	1	0	---	---	0	1	1
ENSG00000162692	VCAM1	0	0	0	0	0	0	---	0	1.38551	2.78919e-19	1	1	---	0	---	---	0	0	---	---	0	1	1
ENSG00000205221	VIT	0	0	0	0	0	1	---	0	---	---	0	0	-1.6	1	---	---	0	0	---	---	0	1	1
ENSG00000122958	VPS26A	0	0	0	0	0	0	---	0	---	---	0	0	---	0	-0.514573	3.06e-05	1	0	---	---	0	1	1
ENSG00000084463	WBP11	UNKN	1	0	0	1	-8	---	0	---	---	0	0	---	0	---	---	0	0	1.77821	0.004075	1	1	1
ENSG00000138442	WDR12	0	0	0	0	0	-5	---	0	---	---	0	0	---	0	-0.736966	0.00175666	1	0	---	---	0	1	1
ENSG00000119333	WDR34	0	0	0	0	0	-3	---	0	0.537399	4.27291e-17	1	1	---	0	---	---	0	0	---	---	0	1	1
ENSG00000005448	WDR54	0	0	0	0	0	-2	---	0	0.679125	3.01311e-16	1	1	---	0	---	---	0	0	---	---	0	1	1
ENSG00000075702	WDR62	UNKN	1	0	1	1	-14	---	0	0.423766	1.79465e-09	0	0	-1.602	1	---	---	0	0	---	---	0	1	1
ENSG00000166483	WEE1	G2/M	1	1	1	1	-8	---	0	0.134297	0.0581282	0	0	-1.989	1	---	---	0	0	---	---	0	1	1
ENSG00000109685	WHSC1	UNKN	1	0	1	1	-19	---	0	0.340869	4.34457e-07	0	0	---	0	---	---	0	0	1.5656	0.009023	1	1	1
ENSG00000113645	WWC1	0	0	0	0	0	-8	---	0	0.707745	1.38486e-17	1	1	---	0	---	---	0	0	---	---	0	1	1
ENSG00000184575	XPOT	0	0	0	0	0	-8	---	0	---	---	0	0	---	0	-0.736966	6.1e-07	1	0	---	---	0	1	1
ENSG00000126215	XRCC3	UNKN	1	0	0	1	-6	---	0	---	---	0	0	---	0	---	---	0	0	1.33342	0.009023	1	1	1
ENSG00000079246	XRCC5	0	0	0	0	0	-4	---	0	---	---	0	0	---	0	-0.736966	6.09e-05	1	0	---	---	0	1	1
ENSG00000196419	XRCC6	0	0	0	0	0	0	---	0	---	---	0	0	---	0	-0.514573	0.00010406	1	0	---	---	0	1	1
ENSG00000127337	YEATS4	G1/S	1	0	1	1	-11	1.09757	1	0.387558	2.1538e-05	0	1	---	0	---	---	0	0	---	---	0	1	1
ENSG00000164924	YWHAZ	0	0	0	0	0	-1	---	0	---	---	0	0	---	0	-1	6.4e-07	1	0	---	---	0	1	1
ENSG00000221886	ZBED8	0	0	0	0	0	-4	---	0	---	---	0	0	-1.735	1	---	---	0	0	---	---	0	1	1
ENSG00000149289	ZC3H12C	0	0	0	0	0	0	---	0	1.02136	5.52973e-25	1	1	---	0	---	---	0	0	---	---	0	1	1
ENSG00000138658	ZGRF1	G1/S	1	1	1	1	-14	---	0	0.473786	5.01339e-05	0	0	-2.007	1	---	---	0	0	---	---	0	1	1
ENSG00000121741	ZMYM2	0	0	0	0	0	1	---	0	---	---	0	0	---	0	---	---	0	1	---	---	0	1	1
ENSG00000167635	ZNF146	UNKN	1	0	0	1	-7	---	0	---	---	0	0	---	0	-0.736966	8.74e-05	1	0	---	---	0	1	1
ENSG00000196793	ZNF239	0	0	0	0	0	2	---	0	---	---	0	0	---	0	---	---	0	0	1.28688	0.009023	1	1	1
ENSG00000198039	ZNF273	UNKN	1	0	0	1	-10	---	0	---	---	0	0	-1.602	1	---	---	0	0	---	---	0	1	1
ENSG00000165244	ZNF367	G1/S	1	0	1	1	-12	---	0	0.652679	1.08661e-12	1	1	---	0	---	---	0	0	---	---	0	1	1
ENSG00000196705	ZNF431	0	0	0	0	0	-1	0.961962	1	---	---	0	1	---	0	---	---	0	0	---	---	0	1	1
ENSG00000142528	ZNF473	UNKN	1	0	0	1	-10	---	0	0.362247	5.88599e-07	0	0	-1.792	1	---	---	0	0	---	---	0	1	1
ENSG00000181220	ZNF746	0	0	0	0	0	6	---	0	---	---	0	0	---	0	-0.736966	1.89e-06	1	0	---	---	0	1	1
ENSG00000036549	ZZZ3	0	0	0	0	0	-6	---	0	---	---	0	0	---	0	-0.736966	0.00053269	1	0	---	---	0	1	1
ENSG00000205336	ADGRG1	0	0	0	0	0	6	---	0	0.508369	1.58318e-05	1	1	---	0	0.678072	3.04e-06	-1	0	---	---	0	0	2
ENSG00000184254	ALDH1A3	0	0	0	0	0	8	---	0	0.74801	7.97595e-22	1	1	---	0	---	---	0	0	-1.83996	0.006112	-1	0	2
ENSG00000138772	ANXA3	G2/M	0	0	0	1	-4	---	0	0.48904	4.19687e-07	0	0	---	0	-1	5.2e-07	1	0	-1.28688	0.009023	-1	0	2
ENSG00000070669	ASNS	0	0	0	0	0	-3	---	0	-0.555567	2.76082e-05	-1	-1	---	0	-0.514573	0.00011623	1	0	---	---	0	0	2
ENSG00000158473	CD1D	0	0	0	0	0	0	---	0	---	---	0	0	---	0	-0.736966	1.12e-05	1	0	-1.26303	0.004075	-1	0	2
ENSG00000163814	CDCP1	0	0	0	0	0	-2	---	0	1.47067	6.59772e-23	1	1	---	0	---	---	0	0	-1.28096	0.006112	-1	0	2
ENSG00000143162	CREG1	0	0	0	0	0	1	0.783399	1	-0.00265588	0.989164	0	1	---	0	0.678072	5.19e-06	-1	0	---	---	0	0	2
ENSG00000169429	CXCL8	0	0	0	0	0	-2	---	0	3.49906	1.52665e-75	1	1	---	0	---	---	0	0	-2.85997	0.006112	-1	0	2
ENSG00000166394	CYB5R2	0	0	0	0	0	0	---	0	0.508779	1.41086e-13	1	1	---	0	---	---	0	0	-2.43829	0.004075	-1	0	2
ENSG00000138061	CYP1B1	0	0	0	0	0	-2	---	0	2.4159	9.64443e-64	1	1	---	0	0.678072	0.0430304	-1	0	---	---	0	0	2
ENSG00000135373	EHF	0	0	0	0	0	2	---	0	1.8256	3.50123e-39	1	1	---	0	---	---	0	0	-1.5509	0.009023	-1	0	2
ENSG00000105379	ETFB	0	0	0	0	0	1	---	0	---	---	0	0	---	0	1.07039	2.38e-06	-1	0	1.50589	0.004075	1	0	2
ENSG00000130513	GDF15	G1/S	0	0	0	1	16	---	0	0.709118	1.63795e-11	1	1	---	0	2.82782	1.64e-06	-1	0	---	---	0	0	2
ENSG00000106415	GLCCI1	G1/S	0	0	0	1	4	---	0	-0.528368	1.20106e-18	-1	-1	---	0	-0.736966	9.54e-05	1	0	---	---	0	0	2
ENSG00000115738	ID2	G2/M	0	0	0	1	4	0.86367	1	-1.17259	5.06996e-26	-1	0	---	0	---	---	0	0	---	---	0	0	2
ENSG00000115008	IL1A	0	0	0	0	0	2	---	0	0.934211	4.65861e-14	1	1	---	0	---	---	0	0	-2.55336	0.004075	-1	0	2
ENSG00000125538	IL1B	0	0	0	0	0	6	---	0	3.24359	9.25663e-86	1	1	---	0	---	---	0	0	-2.40871	0.006112	-1	0	2
ENSG00000186480	INSIG1	0	0	0	0	0	-8	---	0	0.573696	1.19538e-05	1	1	---	0	0.847997	6.18e-05	-1	0	---	---	0	0	2
ENSG00000108244	KRT23	0	0	0	0	0	2	0.912086	1	---	---	0	1	---	0	---	---	0	0	-2.61353	0.009023	-1	0	2
ENSG00000115919	KYNU	0	0	0	0	0	7	---	0	2.28637	2.53918e-46	1	1	---	0	0.584963	3.51e-05	-1	0	---	---	0	0	2
ENSG00000148346	LCN2	0	0	0	0	0	0	1.10813	1	---	---	0	1	---	0	---	---	0	0	-2.89142	0.006112	-1	0	2
ENSG00000136153	LMO7	0	0	0	0	0	-1	0.809286	1	-0.626374	3.37322e-29	-1	0	---	0	---	---	0	0	---	---	0	0	2
ENSG00000171246	NPTX1	0	0	0	0	0	-4	---	0	0.541861	3.97678e-09	1	1	---	0	0.584963	2.69e-05	-1	0	---	---	0	0	2
ENSG00000242265	PEG10	0	0	0	0	0	-8	-2.08788	-1	0.392987	7.74495e-11	0	-1	-2.163	1	---	---	0	0	---	---	0	0	2
ENSG00000120594	PLXDC2	0	0	0	0	0	-2	1.08806	1	-1.4475	3.10904e-48	-1	0	---	0	---	---	0	0	---	---	0	0	2
ENSG00000147224	PRPS1	0	0	0	0	0	-3	---	0	-0.663139	2.68493e-18	-1	-1	---	0	---	---	0	0	1.52607	0.006112	1	0	2
ENSG00000143217	PVRL4	0	0	0	0	0	11	1.2002	1	---	---	0	1	---	0	0.678072	1.45e-05	-1	0	---	---	0	0	2
ENSG00000159788	RGS12	0	0	0	0	0	5	---	0	---	---	0	0	---	0	-0.514573	1.81e-05	1	0	-1.22033	0.006112	-1	0	2
ENSG00000143546	S100A8	0	0	0	0	0	3	0.770189	1	---	---	0	1	---	0	---	---	0	0	-4.53605	0.004075	-1	0	2
ENSG00000163220	S100A9	0	0	0	0	0	0	1.01817	1	---	---	0	1	---	0	---	---	0	0	-2.50589	0.004075	-1	0	2
ENSG00000115884	SDC1	G1/S	0	0	0	1	11	---	0	0.523994	3.99877e-19	1	1	---	0	---	---	0	0	-1.17632	0.004075	-1	0	2
ENSG00000197632	SERPINB2	0	0	0	0	0	0	---	0	1.3569	1.23892e-10	1	1	---	0	---	---	0	0	-2.76765	0.004075	-1	0	2
ENSG00000170542	SERPINB9	0	0	0	0	0	0	---	0	0.781058	1.49038e-19	1	1	---	0	---	---	0	0	-1.34483	0.009023	-1	0	2
ENSG00000149131	SERPING1	0	0	0	0	0	2	---	0	0.529161	7.67051e-06	1	1	---	0	---	---	0	0	-1.4957	0.009023	-1	0	2
ENSG00000185338	SOCS1	0	0	0	0	0	-2	---	0	0.718586	4.46024e-17	1	1	---	0	---	---	0	0	-1.45418	0.009023	-1	0	2
ENSG00000070731	ST6GALNAC2	0	0	0	0	0	2	---	0	0.975301	1.83511e-25	1	1	---	0	---	---	0	0	-2.08406	0.009023	-1	0	2
ENSG00000118503	TNFAIP3	0	0	0	0	0	1	---	0	1.79086	2.88121e-36	1	1	---	0	---	---	0	0	-1.33342	0.006112	-1	0	2
ENSG00000141579	ZNF750	0	0	0	0	0	5	1.12452	1	---	---	0	1	---	0	---	---	0	0	-1.95977	0.004075	-1	0	2
ENSG00000175899	A2M	0	0	0	0	0	1	---	0	-0.537829	3.05144e-06	-1	-1	---	0	---	---	0	0	---	---	0	-1	1
ENSG00000183044	ABAT	0	0	0	0	0	7	---	0	-0.538008	7.35919e-12	-1	-1	---	0	---	---	0	0	---	---	0	-1	1
ENSG00000165029	ABCA1	0	0	0	0	0	13	---	0	-0.0743729	0.638193	0	0	---	0	---	---	0	0	-1.14405	0.009023	-1	-1	1
ENSG00000154258	ABCA9	0	0	0	0	0	0	---	0	---	---	0	0	---	0	0.765535	1.72e-05	-1	0	---	---	0	-1	1
ENSG00000069431	ABCC9	0	0	0	0	0	3	---	0	-0.956337	6.97613e-18	-1	-1	---	0	---	---	0	0	---	---	0	-1	1
ENSG00000157766	ACAN	0	0	0	0	0	-2	---	0	-0.713046	8.59125e-06	-1	-1	---	0	---	---	0	0	---	---	0	-1	1
ENSG00000102575	ACP5	0	0	0	0	0	3	---	0	---	---	0	0	---	0	---	---	0	0	-1.56071	0.009023	-1	-1	1
ENSG00000135074	ADAM19	0	0	0	0	0	-3	---	0	-0.796333	9.80173e-24	-1	-1	---	0	---	---	0	0	---	---	0	-1	1
ENSG00000114948	ADAM23	0	0	0	0	0	7	---	0	-0.517911	3.14726e-15	-1	-1	---	0	---	---	0	0	---	---	0	-1	1
ENSG00000151651	ADAM8	0	0	0	0	0	1	---	0	---	---	0	0	---	0	---	---	0	0	-1.23879	0.006112	-1	-1	1
ENSG00000154736	ADAMTS5	0	0	0	0	0	6	---	0	-0.538716	1.44434e-05	-1	-1	---	0	---	---	0	0	---	---	0	-1	1
ENSG00000178031	ADAMTSL1	0	0	0	0	0	-1	---	0	-0.591435	1.52916e-11	-1	-1	---	0	---	---	0	0	---	---	0	-1	1
ENSG00000174233	ADCY6	G1/S	0	0	0	1	7	---	0	---	---	0	0	---	0	0.678072	2.13e-05	-1	0	---	---	0	-1	1
ENSG00000181026	AEN	G1/S	1	0	0	1	11	---	0	0.131865	0.00673387	0	0	---	0	0.847997	1.08e-06	-1	0	---	---	0	-1	1
ENSG00000124942	AHNAK	0	0	0	0	0	6	---	0	---	---	0	0	---	0	0.584963	9.92e-06	-1	0	---	---	0	-1	1
ENSG00000185567	AHNAK2	0	0	0	0	0	9	---	0	0.0867806	0.52379	0	0	---	0	2.03562	1e-08	-1	0	---	---	0	-1	1
ENSG00000085662	AKR1B1	0	0	0	0	0	-1	---	0	0.414398	6.94963e-13	0	0	---	0	1.848	4e-08	-1	0	---	---	0	-1	1
ENSG00000151632	AKR1C2	0	0	0	0	0	-1	---	0	---	---	0	0	---	0	1	0.00021749	-1	0	---	---	0	-1	1
ENSG00000196139	AKR1C3	0	0	0	0	0	3	---	0	---	---	0	0	---	0	0.925999	8.93e-05	-1	0	---	---	0	-1	1
ENSG00000198610	AKR1C4	0	0	0	0	0	0	---	0	---	---	0	0	---	0	0.765535	0.00222058	-1	0	---	---	0	-1	1
ENSG00000136010	ALDH1L2	0	0	0	0	0	-6	---	0	-0.798267	9.49618e-13	-1	-1	---	0	---	---	0	0	---	---	0	-1	1
ENSG00000111275	ALDH2	0	0	0	0	0	4	-1.76552	-1	-0.244394	0.000138621	0	-1	---	0	---	---	0	0	---	---	0	-1	1
ENSG00000159423	ALDH4A1	0	0	0	0	0	8	---	0	---	---	0	0	---	0	---	---	0	0	-1.36177	0.006112	-1	-1	1
ENSG00000179593	ALOX15B	0	0	0	0	0	0	---	0	---	---	0	0	---	0	---	---	0	0	-1.99639	0.004075	-1	-1	1
ENSG00000154188	ANGPT1	0	0	0	0	0	-3	---	0	-0.722737	3.8941e-10	-1	-1	---	0	---	---	0	0	---	---	0	-1	1
ENSG00000167772	ANGPTL4	0	0	0	0	0	4	---	0	-0.832644	2.30907e-10	-1	-1	---	0	---	---	0	0	---	---	0	-1	1
ENSG00000148677	ANKRD1	0	0	0	0	0	8	---	0	-0.903905	1.75566e-09	-1	-1	---	0	---	---	0	0	---	---	0	-1	1
ENSG00000137494	ANKRD42	0	0	0	0	0	4	---	0	-0.677579	1.79664e-12	-1	-1	---	0	---	---	0	0	---	---	0	-1	1
ENSG00000131620	ANO1	0	0	0	0	0	0	---	0	-0.921505	1.63334e-26	-1	-1	---	0	---	---	0	0	---	---	0	-1	1
ENSG00000122359	ANXA11	0	0	0	0	0	-1	---	0	---	---	0	0	---	0	0.584963	0.00422312	-1	0	---	---	0	-1	1
ENSG00000196975	ANXA4	0	0	0	0	0	19	---	0	-0.208881	0.000298416	0	0	---	0	0.678072	9.66e-05	-1	0	---	---	0	-1	1
ENSG00000221838	AP4M1	0	0	0	0	0	0	---	0	---	---	0	0	---	0	0.847997	2.11e-05	-1	0	---	---	0	-1	1
ENSG00000242802	AP5Z1	0	0	0	0	0	1	---	0	---	---	0	0	---	0	---	---	0	0	-1.04963	0.006112	-1	-1	1
ENSG00000084234	APLP2	0	0	0	0	0	3	---	0	---	---	0	0	---	0	1.07039	3.26e-05	-1	0	---	---	0	-1	1
ENSG00000128394	APOBEC3F	0	0	0	0	0	5	---	0	---	---	0	0	---	0	---	---	0	0	-1.54102	0.004075	-1	-1	1
ENSG00000239713	APOBEC3G	0	0	0	0	0	2	---	0	---	---	0	0	---	0	---	---	0	0	-1.79077	0.009023	-1	-1	1
ENSG00000130203	APOE	0	0	0	0	0	5	-1.6815	-1	---	---	0	-1	---	0	---	---	0	0	---	---	0	-1	1
ENSG00000100342	APOL1	0	0	0	0	0	1	---	0	---	---	0	0	---	0	---	---	0	0	-2.54597	0.009023	-1	-1	1
ENSG00000107863	ARHGAP21	0	0	0	0	0	-2	---	0	---	---	0	0	---	0	0.584963	0.00021749	-1	0	---	---	0	-1	1
ENSG00000163219	ARHGAP25	0	0	0	0	0	2	---	0	---	---	0	0	---	0	---	---	0	0	-1.21412	0.009023	-1	-1	1
ENSG00000165895	ARHGAP42	0	0	0	0	0	6	---	0	---	---	0	0	---	0	0.847997	6.64e-05	-1	0	---	---	0	-1	1
ENSG00000076928	ARHGEF1	0	0	0	0	0	-3	---	0	---	---	0	0	---	0	0.925999	7e-08	-1	0	---	---	0	-1	1
ENSG00000102931	ARL2BP	0	0	0	0	0	1	---	0	---	---	0	0	---	0	0.925999	5.51e-06	-1	0	---	---	0	-1	1
ENSG00000126947	ARMCX1	0	0	0	0	0	3	---	0	---	---	0	0	---	0	---	---	0	0	-1.9486	0.006112	-1	-1	1
ENSG00000130429	ARPC1B	0	0	0	0	0	0	---	0	---	---	0	0	---	0	0.925999	9.75e-05	-1	0	---	---	0	-1	1
ENSG00000164291	ARSK	0	0	0	0	0	-3	---	0	-0.70869	1.3619e-21	-1	-1	---	0	---	---	0	0	---	---	0	-1	1
ENSG00000117407	ARTN	0	0	0	0	0	0	---	0	---	---	0	0	---	0	---	---	0	0	-2.05311	0.004075	-1	-1	1
ENSG00000177556	ATOX1	0	0	0	0	0	5	---	0	---	---	0	0	---	0	0.925999	3.29e-06	-1	0	---	---	0	-1	1
ENSG00000206190	ATP10A	0	0	0	0	0	-1	---	0	-1.01788	4.43668e-38	-1	-1	---	0	---	---	0	0	---	---	0	-1	1
ENSG00000069849	ATP1B3	0	0	0	0	0	0	---	0	---	---	0	0	---	0	0.678072	0.00226032	-1	0	---	---	0	-1	1
ENSG00000182220	ATP6AP2	0	0	0	0	0	10	---	0	---	---	0	0	---	0	0.678072	0.0006276	-1	0	---	---	0	-1	1
ENSG00000033627	ATP6V0A1	0	0	0	0	0	3	---	0	-0.505972	1.68639e-17	-1	-1	---	0	---	---	0	0	---	---	0	-1	1
ENSG00000128524	ATP6V1F	0	0	0	0	0	2	---	0	-0.138603	0.0180864	0	0	---	0	0.584963	2.09e-05	-1	0	---	---	0	-1	1
ENSG00000123191	ATP7B	0	0	0	0	0	4	---	0	-0.626732	2.67946e-16	-1	-1	---	0	---	---	0	0	---	---	0	-1	1
ENSG00000124788	ATXN1	0	0	0	0	0	-4	---	0	-0.535128	2.34793e-13	-1	-1	---	0	---	---	0	0	---	---	0	-1	1
ENSG00000172318	B3GALT1	0	0	0	0	0	2	---	0	-1.11101	5.54293e-14	-1	-1	---	0	---	---	0	0	---	---	0	-1	1
ENSG00000162630	B3GALT2	0	0	0	0	0	1	---	0	-0.852744	4.44156e-09	-1	-1	---	0	---	---	0	0	---	---	0	-1	1
ENSG00000176022	B3GALT6	0	0	0	0	0	-1	-1.84923	-1	---	---	0	-1	---	0	---	---	0	0	---	---	0	-1	1
ENSG00000095739	BAMBI	0	0	0	0	0	3	---	0	-0.622074	3.12162e-08	-1	-1	---	0	---	---	0	0	---	---	0	-1	1
ENSG00000185825	BCAP31	0	0	0	0	0	2	---	0	---	---	0	0	---	0	0.678072	3.56e-05	-1	0	---	---	0	-1	1
ENSG00000171552	BCL2L1	0	0	0	0	0	10	---	0	0.158232	0.00259929	0	0	---	0	0.584963	4.24e-06	-1	0	---	---	0	-1	1
ENSG00000090013	BLVRB	0	0	0	0	0	7	---	0	---	---	0	0	---	0	0.847997	1.57e-06	-1	0	---	---	0	-1	1
ENSG00000125845	BMP2	G2/M	0	0	0	1	6	---	0	0.140078	0.427968	0	0	---	0	0.925999	0.00055532	-1	0	---	---	0	-1	1
ENSG00000169594	BNC1	0	0	0	0	0	0	---	0	-0.0729724	0.600932	0	0	---	0	---	---	0	0	-1.04963	0.006112	-1	-1	1
ENSG00000144857	BOC	0	0	0	0	0	0	---	0	-0.524891	5.0752e-07	-1	-1	---	0	---	---	0	0	---	---	0	-1	1
ENSG00000169814	BTD	0	0	0	0	0	-1	---	0	---	---	0	0	---	0	0.765535	1.71e-06	-1	0	---	---	0	-1	1
ENSG00000159388	BTG2	0	0	0	0	0	20	---	0	0.0404106	0.837602	0	0	---	0	1.32193	6.1e-07	-1	0	---	---	0	-1	1
ENSG00000175573	C11orf68	0	0	0	0	0	1	---	0	---	---	0	0	---	0	0.678072	1.58e-06	-1	0	---	---	0	-1	1
ENSG00000139971	C14orf37	0	0	0	0	0	1	---	0	-0.61693	3.05886e-11	-1	-1	---	0	---	---	0	0	---	---	0	-1	1
ENSG00000182795	C1orf116	0	0	0	0	0	3	---	0	---	---	0	0	---	0	---	---	0	0	-1.45943	0.004075	-1	-1	1
ENSG00000168014	C2CD3	0	0	0	0	0	1	---	0	---	---	0	0	---	0	0.584963	0.00393148	-1	0	---	---	0	-1	1
ENSG00000213563	C8orf82	0	0	0	0	0	-1	-1.82513	-1	---	---	0	-1	---	0	---	---	0	0	---	---	0	-1	1
ENSG00000148120	C9orf3	0	0	0	0	0	0	---	0	---	---	0	0	---	0	0.584963	0.00038396	-1	0	---	---	0	-1	1
ENSG00000182985	CADM1	0	0	0	0	0	6	---	0	-0.261406	7.43279e-05	0	0	---	0	---	---	0	0	-1.33914	0.004075	-1	-1	1
ENSG00000012822	CALCOCO1	0	0	0	0	0	14	---	0	-0.629216	9.57082e-20	-1	-1	---	0	---	---	0	0	---	---	0	-1	1
ENSG00000143919	CAMKMT	0	0	0	0	0	-1	---	0	-0.511579	1.42292e-09	-1	-1	---	0	---	---	0	0	---	---	0	-1	1
ENSG00000108509	CAMTA2	0	0	0	0	0	0	---	0	---	---	0	0	---	0	0.678072	5.59e-05	-1	0	---	---	0	-1	1
ENSG00000042493	CAPG	0	0	0	0	0	3	---	0	0.225315	0.000190944	0	0	---	0	0.584963	8.26e-05	-1	0	---	---	0	-1	1
ENSG00000014216	CAPN1	0	0	0	0	0	10	---	0	---	---	0	0	---	0	0.584963	5.09e-06	-1	0	---	---	0	-1	1
ENSG00000126247	CAPNS1	0	0	0	0	0	1	---	0	---	---	0	0	---	0	1.07039	9e-08	-1	0	---	---	0	-1	1
ENSG00000165233	CARD19	0	0	0	0	0	5	-1.76583	-1	---	---	0	-1	---	0	---	---	0	0	---	---	0	-1	1
ENSG00000087589	CASS4	0	0	0	0	0	0	---	0	-0.602485	9.76816e-13	-1	-1	---	0	---	---	0	0	---	---	0	-1	1
ENSG00000114423	CBLB	0	0	0	0	0	4	---	0	-0.363402	2.48754e-07	0	0	---	0	0.678072	1.49e-05	-1	0	---	---	0	-1	1
ENSG00000164366	CCDC127	0	0	0	0	0	-5	-1.91334	-1	---	---	0	-1	---	0	---	---	0	0	---	---	0	-1	1
ENSG00000133773	CCDC59	0	0	0	0	0	-4	---	0	---	---	0	0	---	0	0.678072	9.28e-06	-1	0	---	---	0	-1	1
ENSG00000166510	CCDC68	0	0	0	0	0	-2	---	0	-0.724823	5.36316e-08	-1	-1	---	0	---	---	0	0	---	---	0	-1	1
ENSG00000119242	CCDC92	0	0	0	0	0	5	---	0	---	---	0	0	---	0	0.847997	3.88e-05	-1	0	---	---	0	-1	1
ENSG00000133101	CCNA1	0	0	0	0	0	0	---	0	---	---	0	0	---	0	---	---	0	0	-3.26454	0.009023	-1	-1	1
ENSG00000138764	CCNG2	0	0	0	0	0	7	---	0	-0.168637	0.0296595	0	0	---	0	0.584963	2.09e-05	-1	0	---	---	0	-1	1
ENSG00000260916	CCPG1	0	0	0	0	0	3	---	0	-0.542991	7.32207e-10	-1	-1	---	0	---	---	0	0	---	---	0	-1	1
ENSG00000272398	CD24	UNKN	0	0	0	1	1	---	0	---	---	0	0	---	0	---	---	0	0	-1.36737	0.004075	-1	-1	1
ENSG00000135218	CD36	0	0	0	0	0	2	---	0	-0.0326565	0.882852	0	0	---	0	1.1375	1e-08	-1	0	---	---	0	-1	1
ENSG00000085063	CD59	0	0	0	0	0	9	---	0	---	---	0	0	---	0	1.26303	4.1e-07	-1	0	---	---	0	-1	1
ENSG00000002586	CD99	0	0	0	0	0	0	-1.73899	-1	---	---	0	-1	---	0	---	---	0	0	---	---	0	-1	1
ENSG00000140945	CDH13	0	0	0	0	0	-2	---	0	0.108374	0.2746	0	0	---	0	---	---	0	0	-2.16027	0.004075	-1	-1	1
ENSG00000170558	CDH2	0	0	0	0	0	-7	---	0	-0.309115	9.55164e-07	0	0	---	0	0.584963	2.21e-05	-1	0	---	---	0	-1	1
ENSG00000062038	CDH3	0	0	0	0	0	5	---	0	---	---	0	0	---	0	---	---	0	0	-1.85997	0.006112	-1	-1	1
ENSG00000113361	CDH6	0	0	0	0	0	1	---	0	-0.871804	1.72579e-34	-1	-1	---	0	---	---	0	0	---	---	0	-1	1
ENSG00000124762	CDKN1A	UNKN	0	0	0	1	20	---	0	-0.00739647	0.971507	0	0	---	0	1.72247	0	-1	0	---	---	0	-1	1
ENSG00000048740	CELF2	0	0	0	0	0	0	---	0	0.152919	0.0714446	0	0	---	0	---	---	0	0	-2.02148	0.006112	-1	-1	1
ENSG00000161082	CELF5	0	0	0	0	0	1	---	0	---	---	0	0	---	0	1	9.28e-06	-1	0	---	---	0	-1	1
ENSG00000003402	CFLAR	G2/M	1	0	0	1	7	---	0	---	---	0	0	---	0	---	---	0	0	-1.17632	0.006112	-1	-1	1
ENSG00000134121	CHL1	0	0	0	0	0	1	---	0	-1.2173	1.94655e-19	-1	-1	---	0	---	---	0	0	---	---	0	-1	1
ENSG00000123989	CHPF	0	0	0	0	0	4	-2.02388	-1	-0.316844	3.24933e-07	0	-1	---	0	---	---	0	0	---	---	0	-1	1
ENSG00000090539	CHRD	0	0	0	0	0	6	---	0	---	---	0	0	---	0	0.765535	0.00876978	-1	0	---	---	0	-1	1
ENSG00000181072	CHRM2	0	0	0	0	0	2	---	0	-0.811112	7.99907e-26	-1	-1	---	0	---	---	0	0	---	---	0	-1	1
ENSG00000136026	CKAP4	0	0	0	0	0	-3	---	0	-0.13083	0.000262451	0	0	---	0	0.847997	8.69e-06	-1	0	---	---	0	-1	1
ENSG00000137975	CLCA2	0	0	0	0	0	11	---	0	---	---	0	0	---	0	1.80735	0.00031109	-1	0	---	---	0	-1	1
ENSG00000106665	CLIP2	0	0	0	0	0	1	---	0	---	---	0	0	---	0	---	---	0	0	-1.33342	0.004075	-1	-1	1
ENSG00000105270	CLIP3	0	0	0	0	0	3	---	0	-0.512901	4.77043e-18	-1	-1	---	0	---	---	0	0	---	---	0	-1	1
ENSG00000188603	CLN3	0	0	0	0	0	0	---	0	---	---	0	0	---	0	0.584963	1.08e-06	-1	0	---	---	0	-1	1
ENSG00000143786	CNIH3	0	0	0	0	0	-2	---	0	0.323709	0.0474801	0	0	---	0	---	---	0	0	-2.4489	0.009023	-1	-1	1
ENSG00000148842	CNNM2	0	0	0	0	0	3	---	0	-0.548775	6.17904e-11	-1	-1	---	0	---	---	0	0	---	---	0	-1	1
ENSG00000060718	COL11A1	0	0	0	0	0	-1	---	0	-1.00367	1.02433e-16	-1	-1	---	0	---	---	0	0	---	---	0	-1	1
ENSG00000065618	COL17A1	0	0	0	0	0	5	---	0	---	---	0	0	---	0	---	---	0	0	-1.848	0.004075	-1	-1	1
ENSG00000168542	COL3A1	0	0	0	0	0	1	---	0	-0.114638	0.246646	0	0	---	0	1.80735	4e-08	-1	0	---	---	0	-1	1
ENSG00000081052	COL4A4	G1/S	0	0	0	1	0	---	0	---	---	0	0	---	0	0.584963	0.00045178	-1	0	---	---	0	-1	1
ENSG00000197565	COL4A6	0	0	0	0	0	3	---	0	---	---	0	0	---	0	0.678072	0.00010703	-1	0	---	---	0	-1	1
ENSG00000130635	COL5A1	0	0	0	0	0	3	---	0	-0.411055	1.90512e-07	0	0	---	0	1.32193	2.2e-07	-1	0	---	---	0	-1	1
ENSG00000114270	COL7A1	0	0	0	0	0	14	-1.99651	-1	---	---	0	-1	---	0	---	---	0	0	---	---	0	-1	1
ENSG00000144810	COL8A1	0	0	0	0	0	-2	---	0	-0.594786	4.42716e-17	-1	-1	---	0	---	---	0	0	---	---	0	-1	1
ENSG00000198756	COLGALT2	0	0	0	0	0	-3	---	0	-0.593398	2.91504e-14	-1	-1	---	0	---	---	0	0	---	---	0	-1	1
ENSG00000093010	COMT	0	0	0	0	0	0	-1.833	-1	---	---	0	-1	---	0	---	---	0	0	---	---	0	-1	1
ENSG00000145244	CORIN	0	0	0	0	0	1	---	0	-1.65647	7.6986e-20	-1	-1	---	0	---	---	0	0	---	---	0	-1	1
ENSG00000172725	CORO1B	0	0	0	0	0	0	---	0	---	---	0	0	---	0	---	---	0	0	-1.17632	0.004075	-1	-1	1
ENSG00000196353	CPNE4	0	0	0	0	0	1	---	0	---	---	0	0	---	0	0.847997	0.00031203	-1	0	---	---	0	-1	1
ENSG00000169509	CRCT1	0	0	0	0	0	0	---	0	---	---	0	0	---	0	---	---	0	0	-4.69766	0.004075	-1	-1	1
ENSG00000164463	CREBRF	0	0	0	0	0	16	---	0	-0.830866	1.9747e-21	-1	-1	---	0	---	---	0	0	---	---	0	-1	1
ENSG00000109846	CRYAB	0	0	0	0	0	4	---	0	-1.02097	2.35723e-18	-1	-1	---	0	---	---	0	0	---	---	0	-1	1
ENSG00000165475	CRYL1	0	0	0	0	0	2	---	0	---	---	0	0	---	0	---	---	0	0	-1.20163	0.009023	-1	-1	1
ENSG00000121552	CSTA	0	0	0	0	0	10	---	0	---	---	0	0	---	0	---	---	0	0	-2.11103	0.004075	-1	-1	1
ENSG00000175215	CTDSP2	0	0	0	0	0	-3	---	0	-0.114082	0.00795653	0	0	---	0	0.678072	5.23e-06	-1	0	---	---	0	-1	1
ENSG00000164733	CTSB	0	0	0	0	0	3	---	0	-4.29412e-05	0.999405	0	0	---	0	---	---	0	0	-1.39506	0.004075	-1	-1	1
ENSG00000135047	CTSL	0	0	0	0	0	8	---	0	---	---	0	0	---	0	0.678072	1.7e-05	-1	0	---	---	0	-1	1
ENSG00000107874	CUEDC2	0	0	0	0	0	6	---	0	---	---	0	0	---	0	0.584963	9.89e-05	-1	0	---	---	0	-1	1
ENSG00000109182	CWH43	0	0	0	0	0	1	---	0	---	---	0	0	---	0	---	---	0	0	-2.93168	0.004075	-1	-1	1
ENSG00000163739	CXCL1	0	0	0	0	0	-2	---	0	---	---	0	0	---	0	---	---	0	0	-3.60051	0.006112	-1	-1	1
ENSG00000163734	CXCL3	0	0	0	0	0	-1	---	0	---	---	0	0	---	0	---	---	0	0	-2.93734	0.009023	-1	-1	1
ENSG00000121966	CXCR4	0	0	0	0	0	0	---	0	---	---	0	0	---	0	0.765535	1.43e-05	-1	0	---	---	0	-1	1
ENSG00000162144	CYB561A3	0	0	0	0	0	-1	---	0	0.101054	0.0476066	0	0	---	0	0.847997	9.27e-06	-1	0	---	---	0	-1	1
ENSG00000100243	CYB5R3	0	0	0	0	0	2	---	0	---	---	0	0	---	0	0.678072	0.00054922	-1	0	---	---	0	-1	1
ENSG00000051523	CYBA	0	0	0	0	0	0	-1.70223	-1	---	---	0	-1	---	0	---	---	0	0	---	---	0	-1	1
ENSG00000171903	CYP4F11	0	0	0	0	0	7	---	0	---	---	0	0	---	0	---	---	0	0	-2.83188	0.004075	-1	-1	1
ENSG00000142871	CYR61	G1/S	0	0	0	1	1	-1.70414	-1	---	---	0	-1	---	0	---	---	0	0	---	---	0	-1	1
ENSG00000165617	DACT1	0	0	0	0	0	3	---	0	-0.529139	6.77121e-15	-1	-1	---	0	---	---	0	0	---	---	0	-1	1
ENSG00000173402	DAG1	0	0	0	0	0	-4	---	0	---	---	0	0	---	0	0.584963	0.00033554	-1	0	---	---	0	-1	1
ENSG00000187323	DCC	0	0	0	0	0	1	---	0	-1.04825	1.88029e-15	-1	-1	---	0	---	---	0	0	---	---	0	-1	1
ENSG00000011465	DCN	0	0	0	0	0	3	---	0	-0.830417	7.78907e-27	-1	-1	---	0	---	---	0	0	---	---	0	-1	1
ENSG00000153904	DDAH1	0	0	0	0	0	-1	---	0	-0.453121	7.33832e-24	0	0	---	0	0.765535	0.00022741	-1	0	---	---	0	-1	1
ENSG00000227317	DDAH2	0	0	0	0	0	-1	---	0	---	---	0	0	---	0	0.584963	0.00411217	-1	0	---	---	0	-1	1
ENSG00000134574	DDB2	0	0	0	0	0	18	---	0	0.408943	5.83759e-10	0	0	---	0	1.1375	1e-08	-1	0	---	---	0	-1	1
ENSG00000104325	DECR1	0	0	0	0	0	4	---	0	---	---	0	0	---	0	0.678072	0.00018231	-1	0	---	---	0	-1	1
ENSG00000164825	DEFB1	0	0	0	0	0	2	---	0	---	---	0	0	---	0	---	---	0	0	-1.43829	0.004075	-1	-1	1
ENSG00000170456	DENND5B	0	0	0	0	0	-3	---	0	---	---	0	0	---	0	0.847997	1.27e-06	-1	0	---	---	0	-1	1
ENSG00000157680	DGKI	0	0	0	0	0	2	---	0	-0.559365	2.16542e-14	-1	-1	---	0	---	---	0	0	---	---	0	-1	1
ENSG00000108406	DHX40	0	0	0	0	0	1	---	0	---	---	0	0	---	0	0.765535	1.08e-06	-1	0	---	---	0	-1	1
ENSG00000107984	DKK1	0	0	0	0	0	5	---	0	-0.596097	1.3635e-19	-1	-1	---	0	---	---	0	0	---	---	0	-1	1
ENSG00000050165	DKK3	0	0	0	0	0	3	-2.15214	-1	-0.286992	3.78441e-20	0	-1	---	0	---	---	0	0	---	---	0	-1	1
ENSG00000104936	DMPK	0	0	0	0	0	3	---	0	-0.601561	1.50714e-20	-1	-1	---	0	---	---	0	0	---	---	0	-1	1
ENSG00000162616	DNAJB4	G2/M	0	1	0	1	5	---	0	-0.580604	1.87694e-09	-1	-1	---	0	---	---	0	0	---	---	0	-1	1
ENSG00000128590	DNAJB9	0	0	0	0	0	7	---	0	-0.388612	1.27305e-06	0	0	---	0	0.584963	9.47e-05	-1	0	---	---	0	-1	1
ENSG00000101152	DNAJC5	0	0	0	0	0	3	---	0	---	---	0	0	---	0	0.847997	8e-07	-1	0	---	---	0	-1	1
ENSG00000102385	DRP2	0	0	0	0	0	-1	---	0	-0.513785	8.66429e-10	-1	-1	---	0	---	---	0	0	---	---	0	-1	1
ENSG00000096696	DSP	G2/M	0	0	0	1	3	---	0	-0.856966	9.47358e-22	-1	-1	---	0	---	---	0	0	---	---	0	-1	1
ENSG00000125868	DSTN	0	0	0	0	0	0	---	0	---	---	0	0	---	0	0.584963	0.00023086	-1	0	---	---	0	-1	1
ENSG00000276023	DUSP14	0	0	0	0	0	12	---	0	---	---	0	0	---	0	0.765535	1.1e-07	-1	0	---	---	0	-1	1
ENSG00000197102	DYNC1H1	0	0	0	0	0	3	---	0	-0.197509	0.0024475	0	0	---	0	0.678072	0.00039427	-1	0	---	---	0	-1	1
ENSG00000165169	DYNLT3	0	0	0	0	0	5	---	0	-0.616762	2.10784e-19	-1	-1	---	0	---	---	0	0	---	---	0	-1	1
ENSG00000104823	ECH1	0	0	0	0	0	2	-1.67145	-1	---	---	0	-1	---	0	---	---	0	0	---	---	0	-1	1
ENSG00000164176	EDIL3	0	0	0	0	0	-3	---	0	-0.651658	4.28241e-26	-1	-1	---	0	---	---	0	0	---	---	0	-1	1
ENSG00000078401	EDN1	0	0	0	0	0	4	---	0	-1.18432	1.20738e-17	-1	-1	---	0	---	---	0	0	---	---	0	-1	1
ENSG00000151617	EDNRA	0	0	0	0	0	0	---	0	0.04336	0.831837	0	0	---	0	---	---	0	0	-3.13914	0.004075	-1	-1	1
ENSG00000102189	EEA1	0	0	0	0	0	1	---	0	---	---	0	0	---	0	0.765535	1.74e-05	-1	0	---	---	0	-1	1
ENSG00000167658	EEF2	0	0	0	0	0	-1	---	0	---	---	0	0	---	0	0.847997	6.23e-06	-1	0	---	---	0	-1	1
ENSG00000172638	EFEMP2	0	0	0	0	0	1	---	0	-0.177438	1.02238e-05	0	0	---	0	---	---	0	0	-1.76977	0.009023	-1	-1	1
ENSG00000120738	EGR1	0	0	0	0	0	8	---	0	-0.567844	1.09498e-07	-1	-1	---	0	---	---	0	0	---	---	0	-1	1
ENSG00000148730	EIF4EBP2	0	0	0	0	0	3	---	0	0.0105482	0.891218	0	0	---	0	1.43296	1.9e-07	-1	0	---	---	0	-1	1
ENSG00000049540	ELN	0	0	0	0	0	2	---	0	-0.617941	6.37666e-07	-1	-1	---	0	---	---	0	0	---	---	0	-1	1
ENSG00000165521	EML5	0	0	0	0	0	0	---	0	-0.635839	2.08845e-08	-1	-1	---	0	---	---	0	0	---	---	0	-1	1
ENSG00000142227	EMP3	0	0	0	0	0	-3	-1.86231	-1	---	---	0	-1	---	0	---	---	0	0	---	---	0	-1	1
ENSG00000170370	EMX2	0	0	0	0	0	2	---	0	---	---	0	0	---	0	0.765535	1.7e-07	-1	0	---	---	0	-1	1
ENSG00000143420	ENSA	0	0	0	0	0	-2	---	0	---	---	0	0	---	0	0.678072	0.00013856	-1	0	---	---	0	-1	1
ENSG00000168032	ENTPD3	0	0	0	0	0	1	---	0	---	---	0	0	---	0	---	---	0	0	-2.74201	0.004075	-1	-1	1
ENSG00000197586	ENTPD6	0	0	0	0	0	0	---	0	---	---	0	0	---	0	0.678072	1.64e-06	-1	0	---	---	0	-1	1
ENSG00000177106	EPS8L2	0	0	0	0	0	20	---	0	0.0974247	0.276333	0	0	---	0	0.765535	2.71e-06	-1	0	---	---	0	-1	1
ENSG00000104884	ERCC2	0	0	0	0	0	-3	-1.73382	-1	---	---	0	-1	---	0	---	---	0	0	---	---	0	-1	1
ENSG00000125991	ERGIC3	0	0	0	0	0	2	---	0	---	---	0	0	---	0	1	2.6e-07	-1	0	---	---	0	-1	1
ENSG00000105755	ETHE1	0	0	0	0	0	2	---	0	-0.197399	0.00468019	0	0	---	0	---	---	0	0	-1.4489	0.004075	-1	-1	1
ENSG00000166979	EVA1C	0	0	0	0	0	3	---	0	---	---	0	0	---	0	0.584963	1.29e-05	-1	0	---	---	0	-1	1
ENSG00000182197	EXT1	0	0	0	0	0	-7	-1.71161	-1	-0.0471388	0.48213	0	-1	---	0	---	---	0	0	---	---	0	-1	1
ENSG00000158008	EXTL1	0	0	0	0	0	0	---	0	-0.678999	2.0431e-15	-1	-1	---	0	---	---	0	0	---	---	0	-1	1
ENSG00000005238	FAM214B	0	0	0	0	0	5	---	0	-0.620872	2.31078e-31	-1	-1	---	0	---	---	0	0	---	---	0	-1	1
ENSG00000188732	FAM221A	0	0	0	0	0	-3	---	0	---	---	0	0	---	0	0.678072	5.66e-06	-1	0	---	---	0	-1	1
ENSG00000071859	FAM50A	0	0	0	0	0	2	---	0	---	---	0	0	---	0	0.584963	4.24e-06	-1	0	---	---	0	-1	1
ENSG00000164896	FASTK	0	0	0	0	0	1	---	0	---	---	0	0	---	0	0.584963	5.03e-06	-1	0	---	---	0	-1	1
ENSG00000196159	FAT4	0	0	0	0	0	-1	---	0	-0.906502	8.51791e-16	-1	-1	---	0	---	---	0	0	---	---	0	-1	1
ENSG00000170271	FAXDC2	0	0	0	0	0	13	---	0	-0.608429	2.15608e-08	-1	-1	---	0	---	---	0	0	---	---	0	-1	1
ENSG00000163520	FBLN2	0	0	0	0	0	3	---	0	-0.500629	2.8298e-08	-1	-1	---	0	---	---	0	0	---	---	0	-1	1
ENSG00000153558	FBXL2	0	0	0	0	0	6	---	0	-0.59151	9.98967e-16	-1	-1	---	0	---	---	0	0	---	---	0	-1	1
ENSG00000161513	FDXR	0	0	0	0	0	19	---	0	0.119528	0.200168	0	0	---	0	1.96347	1e-08	-1	0	---	---	0	-1	1
ENSG00000149557	FEZ1	0	0	0	0	0	10	---	0	0.17828	0.00642699	0	0	---	0	---	---	0	0	-1.15056	0.004075	-1	-1	1
ENSG00000127951	FGL2	0	0	0	0	0	-1	---	0	-1.02565	7.51173e-09	-1	-1	---	0	---	---	0	0	---	---	0	-1	1
ENSG00000022267	FHL1	0	0	0	0	0	-2	-1.91093	-1	-0.259227	0.000488346	0	-1	---	0	---	---	0	0	---	---	0	-1	1
ENSG00000168386	FILIP1L	0	0	0	0	0	3	---	0	-0.641337	5.9018e-26	-1	-1	---	0	---	---	0	0	---	---	0	-1	1
ENSG00000141756	FKBP10	0	0	0	0	0	1	---	0	---	---	0	0	---	0	0.925999	1.72e-06	-1	0	---	---	0	-1	1
ENSG00000119782	FKBP1B	0	0	0	0	0	1	---	0	---	---	0	0	---	0	---	---	0	0	-1.04264	0.009023	-1	-1	1
ENSG00000185070	FLRT2	0	0	0	0	0	9	---	0	-1.01373	9.03911e-15	-1	-1	---	0	---	---	0	0	---	---	0	-1	1
ENSG00000155816	FMN2	0	0	0	0	0	-1	---	0	-0.895944	6.42253e-41	-1	-1	---	0	---	---	0	0	---	---	0	-1	1
ENSG00000110203	FOLR3	0	0	0	0	0	1	---	0	---	---	0	0	---	0	---	---	0	0	-4.38888	0.004075	-1	-1	1
ENSG00000141568	FOXK2	0	0	0	0	0	-2	---	0	---	---	0	0	---	0	0.584963	0.00012267	-1	0	---	---	0	-1	1
ENSG00000073910	FRY	0	0	0	0	0	-2	---	0	-0.519578	3.3359e-08	-1	-1	---	0	---	---	0	0	---	---	0	-1	1
ENSG00000188738	FSIP2	0	0	0	0	0	0	---	0	---	---	0	0	---	0	1	5.2e-07	-1	0	---	---	0	-1	1
ENSG00000053108	FSTL4	0	0	0	0	0	5	---	0	---	---	0	0	---	0	1.37851	9.28e-06	-1	0	---	---	0	-1	1
ENSG00000167996	FTH1	0	0	0	0	0	1	---	0	---	---	0	0	---	0	0.765535	2.03e-05	-1	0	---	---	0	-1	1
ENSG00000181867	FTMT	0	0	0	0	0	0	---	0	---	---	0	0	---	0	0.847997	1.95e-06	-1	0	---	---	0	-1	1
ENSG00000010810	FYN	G2/M	0	0	0	1	2	---	0	---	---	0	0	---	0	---	---	0	0	-1.80735	0.006112	-1	-1	1
ENSG00000174804	FZD4	0	0	0	0	0	0	---	0	-0.605876	1.42009e-12	-1	-1	---	0	---	---	0	0	---	---	0	-1	1
ENSG00000123689	G0S2	0	0	0	0	0	1	---	0	---	---	0	0	---	0	---	---	0	0	-2.91456	0.009023	-1	-1	1
ENSG00000171298	GAA	0	0	0	0	0	14	-1.6991	-1	-0.134755	0.102811	0	-1	---	0	---	---	0	0	---	---	0	-1	1
ENSG00000139112	GABARAPL1	0	0	0	0	0	5	---	0	-0.931989	2.4788e-27	-1	-1	---	0	---	---	0	0	---	---	0	-1	1
ENSG00000116717	GADD45A	UNKN	1	0	0	1	16	---	0	-0.249511	0.000660102	0	0	---	0	---	---	0	0	-1.04963	0.004075	-1	-1	1
ENSG00000164574	GALNT10	0	0	0	0	0	4	---	0	-0.565518	8.71215e-25	-1	-1	---	0	---	---	0	0	---	---	0	-1	1
ENSG00000136542	GALNT5	0	0	0	0	0	10	-1.8871	-1	-0.227799	0.000205166	0	-1	---	0	---	---	0	0	---	---	0	-1	1
ENSG00000089597	GANAB	0	0	0	0	0	0	---	0	---	---	0	0	---	0	0.584963	0.00224145	-1	0	---	---	0	-1	1
ENSG00000114480	GBE1	0	0	0	0	0	9	---	0	---	---	0	0	---	0	0.678072	2.36e-05	-1	0	---	---	0	-1	1
ENSG00000162645	GBP2	0	0	0	0	0	0	---	0	---	---	0	0	---	0	0.765535	1.41e-05	-1	0	---	---	0	-1	1
ENSG00000179562	GCC1	0	0	0	0	0	2	---	0	---	---	0	0	---	0	0.584963	7.09e-05	-1	0	---	---	0	-1	1
ENSG00000176928	GCNT4	0	0	0	0	0	5	---	0	-1.18109	4.28382e-17	-1	-1	---	0	---	---	0	0	---	---	0	-1	1
ENSG00000112964	GHR	0	0	0	0	0	4	---	0	-1.03823	6.17894e-24	-1	-1	---	0	---	---	0	0	---	---	0	-1	1
ENSG00000152661	GJA1	0	0	0	0	0	-5	---	0	-0.269421	0.000269743	0	0	---	0	---	---	0	0	-3.16511	0.006112	-1	-1	1
ENSG00000170266	GLB1	0	0	0	0	0	1	---	0	---	---	0	0	---	0	0.847997	1.6e-07	-1	0	---	---	0	-1	1
ENSG00000198715	GLMP	0	0	0	0	0	6	---	0	-0.160469	0.0144159	0	0	---	0	0.847997	0.00065311	-1	0	---	---	0	-1	1
ENSG00000173221	GLRX	0	0	0	0	0	6	---	0	-0.139826	0.0949169	0	0	---	0	---	---	0	0	-1.62761	0.006112	-1	-1	1
ENSG00000115419	GLS	0	0	0	0	0	3	---	0	-0.797509	5.77648e-29	-1	-1	---	0	---	---	0	0	---	---	0	-1	1
ENSG00000139433	GLTP	0	0	0	0	0	13	---	0	---	---	0	0	---	0	---	---	0	0	-1.14405	0.006112	-1	-1	1
ENSG00000060558	GNA15	0	0	0	0	0	2	---	0	---	---	0	0	---	0	---	---	0	0	-2.14731	0.006112	-1	-1	1
ENSG00000141404	GNAL	0	0	0	0	0	-4	---	0	---	---	0	0	---	0	---	---	0	0	-1.17632	0.006112	-1	-1	1
ENSG00000087460	GNAS	0	0	0	0	0	5	---	0	---	---	0	0	---	0	0.765535	0.00143494	-1	0	---	---	0	-1	1
ENSG00000063660	GPC1	0	0	0	0	0	9	---	0	---	---	0	0	---	0	1.58496	1e-08	-1	0	---	---	0	-1	1
ENSG00000077585	GPR137B	0	0	0	0	0	3	---	0	-0.424745	1.33925e-14	0	0	---	0	---	---	0	0	-1.09085	0.006112	-1	-1	1
ENSG00000158292	GPR153	0	0	0	0	0	3	-1.86691	-1	---	---	0	-1	---	0	---	---	0	0	---	---	0	-1	1
ENSG00000163328	GPR155	0	0	0	0	0	12	---	0	-1.23659	9.42644e-30	-1	-1	---	0	---	---	0	0	---	---	0	-1	1
ENSG00000233276	GPX1	0	0	0	0	0	7	---	0	---	---	0	0	---	0	0.584963	1.07e-05	-1	0	---	---	0	-1	1
ENSG00000089351	GRAMD1A	0	0	0	0	0	0	-1.81782	-1	---	---	0	-1	---	0	---	---	0	0	---	---	0	-1	1
ENSG00000180875	GREM2	0	0	0	0	0	-1	---	0	-0.847144	3.67942e-15	-1	-1	---	0	---	---	0	0	---	---	0	-1	1
ENSG00000164418	GRIK2	0	0	0	0	0	2	---	0	-0.954018	3.55672e-22	-1	-1	---	0	---	---	0	0	---	---	0	-1	1
ENSG00000030582	GRN	0	0	0	0	0	11	---	0	-0.180638	4.13349e-06	0	0	---	0	1.37851	1.2e-07	-1	0	---	---	0	-1	1
ENSG00000170899	GSTA4	0	0	0	0	0	-4	---	0	-0.789214	4.39062e-20	-1	-1	---	0	---	---	0	0	---	---	0	-1	1
ENSG00000061918	GUCY1B3	0	0	0	0	0	-5	---	0	-0.0101682	0.954801	0	0	---	0	---	---	0	0	-1.67807	0.004075	-1	-1	1
ENSG00000165905	GYLTL1B	0	0	0	0	0	-3	-3.05645	-1	---	---	0	-1	---	0	---	---	0	0	---	---	0	-1	1
ENSG00000138029	HADHB	0	0	0	0	0	0	---	0	---	---	0	0	---	0	0.847997	6.3e-07	-1	0	---	---	0	-1	1
ENSG00000113070	HBEGF	0	0	0	0	0	9	---	0	-0.0548912	0.711878	0	0	---	0	---	---	0	0	-2.82782	0.009023	-1	-1	1
ENSG00000105856	HBP1	0	0	0	0	0	6	---	0	-0.416981	4.92296e-09	0	0	---	0	1.20163	0	-1	0	---	---	0	-1	1
ENSG00000180353	HCLS1	0	0	0	0	0	0	---	0	---	---	0	0	---	0	---	---	0	0	-2.05658	0.004075	-1	-1	1
ENSG00000115677	HDLBP	0	0	0	0	0	0	---	0	---	---	0	0	---	0	0.765535	0.0001433	-1	0	---	---	0	-1	1
ENSG00000173706	HEG1	0	0	0	0	0	-1	---	0	0.0208929	0.905687	0	0	---	0	1.07039	0.00088556	-1	0	---	---	0	-1	1
ENSG00000051108	HERPUD1	0	0	0	0	0	-1	---	0	-0.516061	8.33906e-20	-1	-1	---	0	---	---	0	0	---	---	0	-1	1
ENSG00000197568	HHLA3	0	0	0	0	0	0	-1.83197	-1	---	---	0	-1	---	0	---	---	0	0	---	---	0	-1	1
ENSG00000110422	HIPK3	0	0	0	0	0	10	---	0	-0.688085	9.57755e-25	-1	-1	---	0	---	---	0	0	---	---	0	-1	1
ENSG00000187837	HIST1H1C	UNKN	1	0	0	1	-3	---	0	0.472111	5.69757e-06	0	0	---	0	0.847997	1.06e-05	-1	0	---	---	0	-1	1
ENSG00000158373	HIST1H2BD	G1/S	0	1	0	1	-2	---	0	---	---	0	0	---	0	0.765535	0.00020251	-1	0	---	---	0	-1	1
ENSG00000197903	HIST1H2BK	0	0	0	0	0	-1	---	0	-0.0767276	0.699164	0	0	---	0	0.925999	0.00101882	-1	0	---	---	0	-1	1
ENSG00000095951	HIVEP1	0	0	0	0	0	0	---	0	-0.655097	5.94126e-18	-1	-1	---	0	---	---	0	0	---	---	0	-1	1
ENSG00000179344	HLA-DQB1	0	0	0	0	0	4	---	0	---	---	0	0	---	0	---	---	0	0	-1.30451	0.009023	-1	-1	1
ENSG00000143341	HMCN1	0	0	0	0	0	2	---	0	-0.956505	3.86e-12	-1	-1	---	0	---	---	0	0	---	---	0	-1	1
ENSG00000117305	HMGCL	0	0	0	0	0	11	---	0	---	---	0	0	---	0	0.765535	3.04e-06	-1	0	---	---	0	-1	1
ENSG00000171476	HOPX	0	0	0	0	0	0	---	0	---	---	0	0	---	0	---	---	0	0	-3.55827	0.004075	-1	-1	1
ENSG00000122254	HS3ST2	0	0	0	0	0	-1	---	0	---	---	0	0	---	0	---	---	0	0	-2.21723	0.004075	-1	-1	1
ENSG00000117594	HSD11B1	0	0	0	0	0	1	---	0	0.339516	0.000162305	0	0	---	0	---	---	0	0	-2.13422	0.006112	-1	-1	1
ENSG00000086696	HSD17B2	0	0	0	0	0	2	---	0	0.334614	0.0182665	0	0	---	0	---	---	0	0	-4.23726	0.006112	-1	-1	1
ENSG00000004776	HSPB6	0	0	0	0	0	-1	---	0	-0.553288	4.03472e-16	-1	-1	---	0	---	---	0	0	---	---	0	-1	1
ENSG00000135914	HTR2B	0	0	0	0	0	2	---	0	-0.608491	8.12654e-06	-1	-1	---	0	---	---	0	0	---	---	0	-1	1
ENSG00000166033	HTRA1	0	0	0	0	0	1	---	0	-0.161815	0.00232401	0	0	---	0	0.765535	7.5e-07	-1	0	---	---	0	-1	1
ENSG00000112144	ICK	0	0	0	0	0	-4	---	0	-0.530336	3.34576e-23	-1	-1	---	0	---	---	0	0	---	---	0	-1	1
ENSG00000125968	ID1	0	0	0	0	0	-6	---	0	-0.588545	1.3626e-05	-1	-1	---	0	---	---	0	0	---	---	0	-1	1
ENSG00000227231	IER3	0	0	0	0	0	6	---	0	---	---	0	0	---	0	---	---	0	0	-1.37295	0.004075	-1	-1	1
ENSG00000185201	IFITM2	0	0	0	0	0	1	-2.55925	-1	---	---	0	-1	---	0	---	---	0	0	---	---	0	-1	1
ENSG00000142089	IFITM3	0	0	0	0	0	1	-1.96837	-1	---	---	0	-1	---	0	---	---	0	0	---	---	0	-1	1
ENSG00000027697	IFNGR1	0	0	0	0	0	1	---	0	---	---	0	0	---	0	0.765535	2.06e-06	-1	0	---	---	0	-1	1
ENSG00000089289	IGBP1	0	0	0	0	0	3	---	0	---	---	0	0	---	0	0.847997	4.21e-06	-1	0	---	---	0	-1	1
ENSG00000146674	IGFBP3	0	0	0	0	0	4	---	0	-1.41554	1.28375e-18	-1	-1	---	0	---	---	0	0	---	---	0	-1	1
ENSG00000167779	IGFBP6	0	0	0	0	0	4	-1.88348	-1	---	---	0	-1	---	0	---	---	0	0	---	---	0	-1	1
ENSG00000166130	IKBIP	0	0	0	0	0	15	---	0	---	---	0	0	---	0	0.584963	4.83e-05	-1	0	---	---	0	-1	1
ENSG00000115594	IL1R1	0	0	0	0	0	-6	---	0	0.0474882	0.749736	0	0	---	0	---	---	0	0	-1.90689	0.004075	-1	-1	1
ENSG00000115590	IL1R2	0	0	0	0	0	0	---	0	---	---	0	0	---	0	---	---	0	0	-2.6017	0.009023	-1	-1	1
ENSG00000115602	IL1RL1	0	0	0	0	0	3	---	0	---	---	0	0	---	0	---	---	0	0	-3.8339	0.004075	-1	-1	1
ENSG00000136689	IL1RN	0	0	0	0	0	5	---	0	---	---	0	0	---	0	---	---	0	0	-2.68032	0.004075	-1	-1	1
ENSG00000110944	IL23A	0	0	0	0	0	-1	---	0	---	---	0	0	---	0	---	---	0	0	-1.20789	0.004075	-1	-1	1
ENSG00000136688	IL36G	0	0	0	0	0	1	---	0	---	---	0	0	---	0	---	---	0	0	-3.46728	0.004075	-1	-1	1
ENSG00000134352	IL6ST	0	0	0	0	0	-4	---	0	---	---	0	0	---	0	0.765535	4.79e-05	-1	0	---	---	0	-1	1
ENSG00000141401	IMPA2	0	0	0	0	0	-9	---	0	---	---	0	0	---	0	0.847997	3.79e-06	-1	0	---	---	0	-1	1
ENSG00000081148	IMPG2	0	0	0	0	0	0	---	0	---	---	0	0	---	0	0.584963	0.0001154	-1	0	---	---	0	-1	1
ENSG00000111653	ING4	0	0	0	0	0	9	---	0	-0.249983	0.000530036	0	0	---	0	0.678072	1.32e-05	-1	0	---	---	0	-1	1
ENSG00000165458	INPPL1	0	0	0	0	0	4	---	0	---	---	0	0	---	0	0.765535	1.2e-07	-1	0	---	---	0	-1	1
ENSG00000068745	IP6K2	0	0	0	0	0	9	---	0	---	---	0	0	---	0	0.584963	3.72e-05	-1	0	---	---	0	-1	1
ENSG00000161638	ITGA5	0	0	0	0	0	-1	---	0	-0.172782	7.73809e-09	0	0	---	0	1.07039	5e-08	-1	0	---	---	0	-1	1
ENSG00000138448	ITGAV	0	0	0	0	0	5	---	0	-0.199957	0.00012671	0	0	---	0	0.765535	3.54e-05	-1	0	---	---	0	-1	1
ENSG00000132470	ITGB4	0	0	0	0	0	0	-1.69499	-1	---	---	0	-1	---	0	---	---	0	0	---	---	0	-1	1
ENSG00000198542	ITGBL1	0	0	0	0	0	-1	---	0	-0.654874	1.02989e-13	-1	-1	---	0	---	---	0	0	---	---	0	-1	1
ENSG00000101384	JAG1	0	0	0	0	0	11	-1.69939	-1	-0.395401	4.44288e-05	0	-1	---	0	---	---	0	0	---	---	0	-1	1
ENSG00000152409	JMY	0	0	0	0	0	8	---	0	-0.508365	3.21818e-08	-1	-1	---	0	---	---	0	0	---	---	0	-1	1
ENSG00000108773	KAT2A	0	0	0	0	0	0	---	0	---	---	0	0	---	0	0.678072	8.32e-05	-1	0	---	---	0	-1	1
ENSG00000152049	KCNE4	0	0	0	0	0	-1	---	0	-0.688	3.63202e-08	-1	-1	---	0	---	---	0	0	---	---	0	-1	1
ENSG00000143473	KCNH1	0	0	0	0	0	1	---	0	-0.811565	9.93926e-11	-1	-1	---	0	---	---	0	0	---	---	0	-1	1
ENSG00000080709	KCNN2	0	0	0	0	0	-3	---	0	-0.720073	3.72198e-16	-1	-1	---	0	---	---	0	0	---	---	0	-1	1
ENSG00000104783	KCNN4	0	0	0	0	0	5	-1.70464	-1	---	---	0	-1	---	0	---	---	0	0	---	---	0	-1	1
ENSG00000178202	KDELC2	G1/S	0	0	1	1	-10	---	0	0.305246	4.25234e-08	0	0	---	0	0.925999	1.3e-07	-1	0	---	---	0	-1	1
ENSG00000105438	KDELR1	0	0	0	0	0	0	---	0	---	---	0	0	---	0	0.678072	2.5e-05	-1	0	---	---	0	-1	1
ENSG00000117139	KDM5B	G2/M	0	0	0	1	8	---	0	-0.211404	3.09337e-06	0	0	---	0	0.925999	1.6e-07	-1	0	---	---	0	-1	1
ENSG00000119537	KDSR	0	0	0	0	0	7	---	0	---	---	0	0	---	0	0.584963	2.76e-05	-1	0	---	---	0	-1	1
ENSG00000142687	KIAA0319L	0	0	0	0	0	1	---	0	-0.219496	1.51089e-07	0	0	---	0	1.1375	8e-08	-1	0	---	---	0	-1	1
ENSG00000100364	KIAA0930	0	0	0	0	0	1	---	0	-0.299869	2.06252e-10	0	0	---	0	---	---	0	0	-1.45418	0.006112	-1	-1	1
ENSG00000162522	KIAA1522	0	0	0	0	0	0	---	0	---	---	0	0	---	0	0.765535	5.67e-05	-1	0	---	---	0	-1	1
ENSG00000149571	KIRREL3	0	0	0	0	0	-2	---	0	-0.829668	7.77744e-17	-1	-1	---	0	---	---	0	0	---	---	0	-1	1
ENSG00000118263	KLF7	0	0	0	0	0	-3	---	0	---	---	0	0	---	0	---	---	0	0	-1.04264	0.009023	-1	-1	1
ENSG00000169035	KLK7	0	0	0	0	0	1	---	0	---	---	0	0	---	0	---	---	0	0	-3.13586	0.004075	-1	-1	1
ENSG00000167768	KRT1	0	0	0	0	0	0	---	0	---	---	0	0	---	0	0.925999	4e-08	-1	0	---	---	0	-1	1
ENSG00000186832	KRT16	0	0	0	0	0	3	---	0	---	---	0	0	---	0	---	---	0	0	-3.40327	0.009023	-1	-1	1
ENSG00000205420	KRT6A	0	0	0	0	0	0	---	0	---	---	0	0	---	0	---	---	0	0	-1.43829	0.009023	-1	-1	1
ENSG00000185479	KRT6B	0	0	0	0	0	1	---	0	---	---	0	0	---	0	---	---	0	0	-1.42761	0.009023	-1	-1	1
ENSG00000053747	LAMA3	0	0	0	0	0	8	---	0	---	---	0	0	---	0	---	---	0	0	-2.66448	0.006112	-1	-1	1
ENSG00000196878	LAMB3	0	0	0	0	0	7	---	0	---	---	0	0	---	0	---	---	0	0	-1.97085	0.004075	-1	-1	1
ENSG00000058085	LAMC2	0	0	0	0	0	1	---	0	0.450416	1.02132e-05	0	0	---	0	---	---	0	0	-2.35332	0.004075	-1	-1	1
ENSG00000005893	LAMP2	0	0	0	0	0	2	---	0	---	---	0	0	---	0	0.765535	1.56e-05	-1	0	---	---	0	-1	1
ENSG00000109270	LAMTOR3	0	0	0	0	0	-1	---	0	---	---	0	0	---	0	---	---	0	0	-1.02148	0.004075	-1	-1	1
ENSG00000159455	LCE2B	0	0	0	0	0	2	---	0	-0.722633	4.27176e-05	-1	-1	---	0	---	---	0	0	---	---	0	-1	1
ENSG00000187180	LCE2C	0	0	0	0	0	3	---	0	-0.781972	0.00134534	-1	-1	---	0	---	---	0	0	---	---	0	-1	1
ENSG00000108679	LGALS3BP	0	0	0	0	0	0	---	0	0.171929	0.00798477	0	0	---	0	0.584963	7.87e-05	-1	0	---	---	0	-1	1
ENSG00000163898	LIPH	G1/S	0	0	0	1	5	---	0	-1.23556	2.26483e-14	-1	-1	---	0	---	---	0	0	---	---	0	-1	1
ENSG00000160789	LMNA	G2/M	0	0	0	1	6	---	0	---	---	0	0	---	0	0.678072	4.4e-07	-1	0	---	---	0	-1	1
ENSG00000135363	LMO2	0	0	0	0	0	1	---	0	---	---	0	0	---	0	---	---	0	0	-2.25701	0.004075	-1	-1	1
ENSG00000163431	LMOD1	0	0	0	0	0	0	---	0	-0.789385	2.18292e-15	-1	-1	---	0	---	---	0	0	---	---	0	-1	1
ENSG00000120256	LRP11	0	0	0	0	0	1	---	0	-0.440703	2.81282e-12	0	0	---	0	0.678072	5.08e-06	-1	0	---	---	0	-1	1
ENSG00000163956	LRPAP1	0	0	0	0	0	7	---	0	-0.0709535	0.172743	0	0	---	0	1.63227	3e-08	-1	0	---	---	0	-1	1
ENSG00000136802	LRRC8A	0	0	0	0	0	1	---	0	---	---	0	0	---	0	0.765535	0.00029028	-1	0	---	---	0	-1	1
ENSG00000175324	LSM1	0	0	0	0	0	1	---	0	---	---	0	0	---	0	0.765535	1.95e-06	-1	0	---	---	0	-1	1
ENSG00000164167	LSM6	G1/S	0	0	1	1	-7	---	0	---	---	0	0	---	0	1.07039	0.00061577	-1	0	---	---	0	-1	1
ENSG00000049323	LTBP1	0	0	0	0	0	0	-1.74898	-1	-0.0582635	0.224743	0	-1	---	0	---	---	0	0	---	---	0	-1	1
ENSG00000187398	LUZP2	0	0	0	0	0	1	---	0	-1.4439	9.22988e-24	-1	-1	---	0	---	---	0	0	---	---	0	-1	1
ENSG00000154589	LY96	0	0	0	0	0	3	---	0	---	---	0	0	---	0	---	---	0	0	-2.09085	0.006112	-1	-1	1
ENSG00000124466	LYPD3	0	0	0	0	0	2	---	0	---	---	0	0	---	0	---	---	0	0	-1.81147	0.006112	-1	-1	1
ENSG00000011009	LYPLA2	0	0	0	0	0	6	---	0	---	---	0	0	---	0	1	2e-08	-1	0	---	---	0	-1	1
ENSG00000127603	MACF1	0	0	0	0	0	1	---	0	-0.406905	2.5846e-08	0	0	---	0	0.925999	3.51e-05	-1	0	---	---	0	-1	1
ENSG00000178573	MAF	0	0	0	0	0	8	---	0	---	---	0	0	---	0	---	---	0	0	-2.0072	0.006112	-1	-1	1
ENSG00000204103	MAFB	0	0	0	0	0	6	---	0	---	---	0	0	---	0	0.925999	2.1e-07	-1	0	---	---	0	-1	1
ENSG00000179222	MAGED1	0	0	0	0	0	2	-1.86721	-1	-0.136237	5.46588e-07	0	-1	---	0	---	---	0	0	---	---	0	-1	1
ENSG00000102316	MAGED2	0	0	0	0	0	5	---	0	-0.244878	3.70784e-07	0	0	---	0	1.58496	2.2e-07	-1	0	---	---	0	-1	1
ENSG00000111885	MAN1A1	0	0	0	0	0	-4	---	0	---	---	0	0	---	0	0.678072	2.73e-06	-1	0	---	---	0	-1	1
ENSG00000109323	MANBA	0	0	0	0	0	8	---	0	-0.214075	0.00265531	0	0	---	0	1.07039	4.8e-07	-1	0	---	---	0	-1	1
ENSG00000166963	MAP1A	0	0	0	0	0	4	---	0	-0.565471	3.8183e-23	-1	-1	---	0	---	---	0	0	---	---	0	-1	1
ENSG00000139625	MAP3K12	0	0	0	0	0	9	---	0	---	---	0	0	---	0	0.678072	7.68e-06	-1	0	---	---	0	-1	1
ENSG00000156265	MAP3K7CL	0	0	0	0	0	3	---	0	-0.699028	1.18903e-14	-1	-1	---	0	---	---	0	0	---	---	0	-1	1
ENSG00000084764	MAPRE3	0	0	0	0	0	12	---	0	-0.582972	1.02188e-13	-1	-1	---	0	---	---	0	0	---	---	0	-1	1
ENSG00000155254	MARVELD1	0	0	0	0	0	4	---	0	---	---	0	0	---	0	1.07039	2.7e-07	-1	0	---	---	0	-1	1
ENSG00000069020	MAST4	0	0	0	0	0	11	---	0	---	---	0	0	---	0	---	---	0	0	-1.28096	0.004075	-1	-1	1
ENSG00000112559	MDFI	0	0	0	0	0	1	---	0	---	---	0	0	---	0	---	---	0	0	-1.23879	0.009023	-1	-1	1
ENSG00000112139	MDGA1	0	0	0	0	0	0	---	0	-0.755705	2.22109e-15	-1	-1	---	0	---	---	0	0	---	---	0	-1	1
ENSG00000117122	MFAP2	0	0	0	0	0	2	-1.69171	-1	-0.365181	5.82446e-06	0	-1	---	0	---	---	0	0	---	---	0	-1	1
ENSG00000166482	MFAP4	0	0	0	0	0	1	---	0	-0.865034	1.23615e-12	-1	-1	---	0	---	---	0	0	---	---	0	-1	1
ENSG00000167700	MFSD3	0	0	0	0	0	4	-1.77333	-1	-0.295506	1.52038e-05	0	-1	---	0	---	---	0	0	---	---	0	-1	1
ENSG00000128585	MKLN1	0	0	0	0	0	4	---	0	---	---	0	0	---	0	0.678072	6.42e-05	-1	0	---	---	0	-1	1
ENSG00000099875	MKNK2	G2/M	0	0	0	1	14	---	0	---	---	0	0	---	0	0.584963	2.42e-05	-1	0	---	---	0	-1	1
ENSG00000213190	MLLT11	0	0	0	0	0	-1	---	0	-0.133753	0.0188927	0	0	---	0	0.678072	3.74e-06	-1	0	---	---	0	-1	1
ENSG00000166670	MMP10	0	0	0	0	0	0	---	0	0.0855571	0.723867	0	0	---	0	---	---	0	0	-5.59156	0.004075	-1	-1	1
ENSG00000157227	MMP14	0	0	0	0	0	7	---	0	-0.0313794	0.79136	0	0	---	0	---	---	0	0	-1.37851	0.004075	-1	-1	1
ENSG00000087245	MMP2	0	0	0	0	0	2	---	0	-0.272625	4.50176e-14	0	0	---	0	0.584963	0.00033643	-1	0	---	---	0	-1	1
ENSG00000271447	MMP28	0	0	0	0	0	1	-1.95324	-1	---	---	0	-1	---	0	---	---	0	0	---	---	0	-1	1
ENSG00000236561	MOG	0	0	0	0	0	-1	---	0	---	---	0	0	---	0	0.765535	3.35e-05	-1	0	---	---	0	-1	1
ENSG00000155363	MOV10	0	0	0	0	0	3	---	0	---	---	0	0	---	0	0.925999	4.9e-07	-1	0	---	---	0	-1	1
ENSG00000103152	MPG	0	0	0	0	0	0	---	0	---	---	0	0	---	0	---	---	0	0	-1.02148	0.009023	-1	-1	1
ENSG00000154889	MPPE1	0	0	0	0	0	-1	---	0	---	---	0	0	---	0	---	---	0	0	-1.3505	0.009023	-1	-1	1
ENSG00000133030	MPRIP	0	0	0	0	0	1	---	0	---	---	0	0	---	0	0.678072	0.00068939	-1	0	---	---	0	-1	1
ENSG00000011028	MRC2	G1/S	0	0	0	1	3	---	0	-0.201966	0.000485933	0	0	---	0	---	---	0	0	-1.33914	0.006112	-1	-1	1
ENSG00000072952	MRVI1	0	0	0	0	0	2	---	0	-0.877596	1.52398e-23	-1	-1	---	0	---	---	0	0	---	---	0	-1	1
ENSG00000148450	MSRB2	0	0	0	0	0	4	---	0	---	---	0	0	---	0	0.765535	3.51e-05	-1	0	---	---	0	-1	1
ENSG00000169715	MT1E	0	0	0	0	0	-2	-1.87546	-1	---	---	0	-1	---	0	---	---	0	0	---	---	0	-1	1
ENSG00000187193	MT1X	0	0	0	0	0	-4	-1.69258	-1	---	---	0	-1	---	0	---	---	0	0	---	---	0	-1	1
ENSG00000125148	MT2A	0	0	0	0	0	-2	-1.75231	-1	---	---	0	-1	---	0	---	---	0	0	---	---	0	-1	1
ENSG00000170873	MTSS1	0	0	0	0	0	-3	---	0	0.49629	2.50916e-06	0	0	---	0	---	---	0	0	-2.22959	0.004075	-1	-1	1
ENSG00000273822	MUC4	0	0	0	0	0	-1	---	0	---	---	0	0	---	0	---	---	0	0	-3.45549	0.009023	-1	-1	1
ENSG00000170681	MURC	0	0	0	0	0	0	---	0	-0.755384	1.96391e-15	-1	-1	---	0	---	---	0	0	---	---	0	-1	1
ENSG00000179820	MYADM	G2/M	1	0	0	1	-9	-2.91844	-1	---	---	0	-1	---	0	---	---	0	0	---	---	0	-1	1
ENSG00000074842	MYDGF	0	0	0	0	0	2	---	0	-0.108858	0.0161	0	0	---	0	0.584963	0.00012682	-1	0	---	---	0	-1	1
ENSG00000111245	MYL2	0	0	0	0	0	2	---	0	---	---	0	0	---	0	0.765535	2.55e-06	-1	0	---	---	0	-1	1
ENSG00000160808	MYL3	0	0	0	0	0	0	---	0	---	---	0	0	---	0	0.847997	1.92e-06	-1	0	---	---	0	-1	1
ENSG00000198336	MYL4	0	0	0	0	0	0	---	0	---	---	0	0	---	0	0.678072	0.00026	-1	0	---	---	0	-1	1
ENSG00000128641	MYO1B	0	0	0	0	0	-2	---	0	---	---	0	0	---	0	---	---	0	0	-1.62761	0.004075	-1	-1	1
ENSG00000138119	MYOF	0	0	0	0	0	4	---	0	---	---	0	0	---	0	0.765535	1.07e-05	-1	0	---	---	0	-1	1
ENSG00000177694	NAALADL2	0	0	0	0	0	2	---	0	-1.27011	5.80134e-27	-1	-1	---	0	---	---	0	0	---	---	0	-1	1
ENSG00000172890	NADSYN1	0	0	0	0	0	18	---	0	-0.166629	0.00376029	0	0	---	0	---	---	0	0	-1.55582	0.009023	-1	-1	1
ENSG00000102452	NALCN	0	0	0	0	0	2	---	0	-0.554472	2.11265e-09	-1	-1	---	0	---	---	0	0	---	---	0	-1	1
ENSG00000186462	NAP1L2	0	0	0	0	0	0	---	0	---	---	0	0	---	0	---	---	0	0	-1.04963	0.009023	-1	-1	1
ENSG00000172915	NBEA	0	0	0	0	0	1	---	0	-0.635955	6.10363e-15	-1	-1	---	0	---	---	0	0	---	---	0	-1	1
ENSG00000144426	NBEAL1	0	0	0	0	0	1	---	0	-0.631151	4.76012e-16	-1	-1	---	0	---	---	0	0	---	---	0	-1	1
ENSG00000219481	NBPF1	0	0	0	0	0	-2	---	0	---	---	0	0	---	0	0.584963	0.00073953	-1	0	---	---	0	-1	1
ENSG00000154654	NCAM2	0	0	0	0	0	0	---	0	-0.676148	1.1963e-13	-1	-1	---	0	---	---	0	0	---	---	0	-1	1
ENSG00000116701	NCF2	0	0	0	0	0	2	---	0	---	---	0	0	---	0	---	---	0	0	-3.0268	0.004075	-1	-1	1
ENSG00000196498	NCOR2	0	0	0	0	0	-2	---	0	---	---	0	0	---	0	0.584963	9.6e-05	-1	0	---	---	0	-1	1
ENSG00000162736	NCSTN	0	0	0	0	0	2	---	0	-0.226646	7.33141e-07	0	0	---	0	1	1.2e-07	-1	0	---	---	0	-1	1
ENSG00000182636	NDN	0	0	0	0	0	2	---	0	---	---	0	0	---	0	---	---	0	0	-2.69822	0.004075	-1	-1	1
ENSG00000165795	NDRG2	0	0	0	0	0	-1	---	0	---	---	0	0	---	0	---	---	0	0	-1.68706	0.006112	-1	-1	1
ENSG00000103034	NDRG4	0	0	0	0	0	9	---	0	-0.234055	0.000965242	0	0	---	0	---	---	0	0	-2.40327	0.004075	-1	-1	1
ENSG00000089818	NECAP1	0	0	0	0	0	0	---	0	---	---	0	0	---	0	0.584963	6.71e-05	-1	0	---	---	0	-1	1
ENSG00000172260	NEGR1	0	0	0	0	0	-2	---	0	-0.681454	7.09559e-21	-1	-1	---	0	---	---	0	0	---	---	0	-1	1
ENSG00000131669	NINJ1	0	0	0	0	0	15	---	0	---	---	0	0	---	0	0.925999	3.1e-07	-1	0	---	---	0	-1	1
ENSG00000104361	NIPAL2	0	0	0	0	0	3	---	0	-0.541109	1.44243e-11	-1	-1	---	0	---	---	0	0	---	---	0	-1	1
ENSG00000001461	NIPAL3	0	0	0	0	0	10	---	0	-0.692121	4.92542e-22	-1	-1	---	0	---	---	0	0	---	---	0	-1	1
ENSG00000091592	NLRP1	0	0	0	0	0	6	---	0	---	---	0	0	---	0	---	---	0	0	-1.25096	0.009023	-1	-1	1
ENSG00000112981	NME5	0	0	0	0	0	0	---	0	---	---	0	0	---	0	---	---	0	0	-1.08406	0.004075	-1	-1	1
ENSG00000166741	NNMT	0	0	0	0	0	4	---	0	-0.08861	0.529337	0	0	---	0	0.584963	9.92e-06	-1	0	---	---	0	-1	1
ENSG00000183691	NOG	0	0	0	0	0	-1	---	0	-0.604881	4.36032e-10	-1	-1	---	0	---	---	0	0	---	---	0	-1	1
ENSG00000086991	NOX4	0	0	0	0	0	-1	---	0	-0.541136	1.31036e-06	-1	-1	---	0	---	---	0	0	---	---	0	-1	1
ENSG00000141279	NPEPPS	0	0	0	0	0	-1	---	0	---	---	0	0	---	0	0.584963	9.41e-05	-1	0	---	---	0	-1	1
ENSG00000113389	NPR3	0	0	0	0	0	-3	---	0	-0.502368	6.34543e-05	-1	-1	---	0	---	---	0	0	---	---	0	-1	1
ENSG00000185189	NRBP2	0	0	0	0	0	4	-1.74563	-1	-0.0972888	0.230384	0	-1	---	0	---	---	0	0	---	---	0	-1	1
ENSG00000091129	NRCAM	0	0	0	0	0	1	---	0	---	---	0	0	---	0	---	---	0	0	-2.41684	0.004075	-1	-1	1
ENSG00000118257	NRP2	0	0	0	0	0	2	---	0	-0.114573	0.184101	0	0	---	0	---	---	0	0	-1.25096	0.004075	-1	-1	1
ENSG00000021645	NRXN3	0	0	0	0	0	-5	---	0	-0.523715	0.0011062	-1	-1	---	0	---	---	0	0	---	---	0	-1	1
ENSG00000135318	NT5E	0	0	0	0	0	2	---	0	---	---	0	0	---	0	1.43296	4e-08	-1	0	---	---	0	-1	1
ENSG00000135778	NTPCR	0	0	0	0	0	13	---	0	---	---	0	0	---	0	0.678072	1.21e-06	-1	0	---	---	0	-1	1
ENSG00000074590	NUAK1	UNKN	0	0	0	1	7	---	0	-0.623068	1.21122e-13	-1	-1	---	0	---	---	0	0	---	---	0	-1	1
ENSG00000176046	NUPR1	0	0	0	0	0	11	---	0	-0.746275	9.45321e-18	-1	-1	---	0	---	---	0	0	---	---	0	-1	1
ENSG00000178814	OPLAH	0	0	0	0	0	1	-1.95954	-1	---	---	0	-1	---	0	---	---	0	0	---	---	0	-1	1
ENSG00000102076	OPN1LW	0	0	0	0	0	0	---	0	---	---	0	0	---	0	---	---	0	0	-1.73118	0.004075	-1	-1	1
ENSG00000054277	OPN3	0	0	0	0	0	-3	---	0	-0.916948	1.10473e-23	-1	-1	---	0	---	---	0	0	---	---	0	-1	1
ENSG00000123240	OPTN	0	0	0	0	0	10	---	0	0.109685	0.0488897	0	0	---	0	---	---	0	0	-1.36737	0.004075	-1	-1	1
ENSG00000160991	ORAI2	0	0	0	0	0	-2	---	0	---	---	0	0	---	0	0.584963	6.68e-05	-1	0	---	---	0	-1	1
ENSG00000180914	OXTR	0	0	0	0	0	3	---	0	-1.06395	1.8983e-29	-1	-1	---	0	---	---	0	0	---	---	0	-1	1
ENSG00000117385	P3H1	0	0	0	0	0	2	-1.848	-1	-0.214292	9.86865e-05	0	-1	---	0	---	---	0	0	---	---	0	-1	1
ENSG00000072682	P4HA2	0	0	0	0	0	10	---	0	-0.07024	0.285864	0	0	---	0	0.847997	1.59e-05	-1	0	---	---	0	-1	1
ENSG00000185624	P4HB	0	0	0	0	0	1	---	0	---	---	0	0	---	0	1	3e-08	-1	0	---	---	0	-1	1
ENSG00000170515	PA2G4	0	0	0	0	0	3	---	0	0.224815	3.05417e-07	0	0	---	0	1	1.64e-06	-1	0	---	---	0	-1	1
ENSG00000125618	PAX8	0	0	0	0	0	0	---	0	---	---	0	0	---	0	---	---	0	0	-1.09085	0.009023	-1	-1	1
ENSG00000173599	PC	0	0	0	0	0	2	-1.94436	-1	0.117598	0.140664	0	-1	---	0	---	---	0	0	---	---	0	-1	1
ENSG00000138650	PCDH10	0	0	0	0	0	5	---	0	-0.644122	1.63199e-15	-1	-1	---	0	---	---	0	0	---	---	0	-1	1
ENSG00000169851	PCDH7	0	0	0	0	0	3	---	0	-0.780916	7.37883e-16	-1	-1	---	0	---	---	0	0	---	---	0	-1	1
ENSG00000184226	PCDH9	0	0	0	0	0	3	---	0	-0.832836	6.58626e-17	-1	-1	---	0	---	---	0	0	---	---	0	-1	1
ENSG00000120324	PCDHB10	0	0	0	0	0	3	---	0	-0.516462	4.1765e-09	-1	-1	---	0	---	---	0	0	---	---	0	-1	1
ENSG00000187372	PCDHB13	0	0	0	0	0	-1	---	0	-0.831623	1.80955e-11	-1	-1	---	0	---	---	0	0	---	---	0	-1	1
ENSG00000120327	PCDHB14	0	0	0	0	0	2	---	0	-1.11148	3.78425e-21	-1	-1	---	0	---	---	0	0	---	---	0	-1	1
ENSG00000113248	PCDHB15	0	0	0	0	0	2	---	0	-0.745716	1.10096e-08	-1	-1	---	0	---	---	0	0	---	---	0	-1	1
ENSG00000272674	PCDHB16	0	0	0	0	0	0	---	0	-0.813771	1.0839e-17	-1	-1	---	0	---	---	0	0	---	---	0	-1	1
ENSG00000112852	PCDHB2	0	0	0	0	0	1	---	0	-0.533591	1.22757e-07	-1	-1	---	0	---	---	0	0	---	---	0	-1	1
ENSG00000113209	PCDHB5	0	0	0	0	0	1	---	0	-0.527722	2.80624e-07	-1	-1	---	0	---	---	0	0	---	---	0	-1	1
ENSG00000177839	PCDHB9	0	0	0	0	0	0	---	0	-0.947484	2.1316e-27	-1	-1	---	0	---	---	0	0	---	---	0	-1	1
ENSG00000168300	PCMTD1	0	0	0	0	0	10	---	0	-0.652661	8.80708e-11	-1	-1	---	0	---	---	0	0	---	---	0	-1	1
ENSG00000169174	PCSK9	0	0	0	0	0	-2	-1.81994	-1	---	---	0	-1	---	0	---	---	0	0	---	---	0	-1	1
ENSG00000116005	PCYOX1	0	0	0	0	0	4	---	0	-0.292348	7.05988e-09	0	0	---	0	1.1375	2.45e-06	-1	0	---	---	0	-1	1
ENSG00000138735	PDE5A	0	0	0	0	0	-1	---	0	-0.595444	1.16134e-11	-1	-1	---	0	---	---	0	0	---	---	0	-1	1
ENSG00000197461	PDGFA	G2/M	0	0	0	1	9	-1.96514	-1	-0.0794312	0.518206	0	-1	---	0	---	---	0	0	---	---	0	-1	1
ENSG00000113721	PDGFRB	0	0	0	0	0	0	---	0	-0.581804	1.30437e-23	-1	-1	---	0	---	---	0	0	---	---	0	-1	1
ENSG00000131435	PDLIM4	0	0	0	0	0	4	---	0	---	---	0	0	---	0	---	---	0	0	-1.61353	0.009023	-1	-1	1
ENSG00000162493	PDPN	0	0	0	0	0	-2	---	0	---	---	0	0	---	0	---	---	0	0	-4.23266	0.004075	-1	-1	1
ENSG00000162366	PDZK1IP1	0	0	0	0	0	0	---	0	---	---	0	0	---	0	---	---	0	0	-4.08236	0.004075	-1	-1	1
ENSG00000197329	PELI1	0	0	0	0	0	1	---	0	---	---	0	0	---	0	---	---	0	0	-1.68257	0.004075	-1	-1	1
ENSG00000119630	PGF	0	0	0	0	0	12	---	0	---	---	0	0	---	0	---	---	0	0	-2.31034	0.004075	-1	-1	1
ENSG00000154330	PGM5	0	0	0	0	0	2	---	0	-0.615916	1.88182e-08	-1	-1	---	0	---	---	0	0	---	---	0	-1	1
ENSG00000174307	PHLDA3	0	0	0	0	0	16	---	0	-0.183279	0.00265531	0	0	---	0	1.32193	2.07e-05	-1	0	---	---	0	-1	1
ENSG00000054148	PHPT1	0	0	0	0	0	14	---	0	---	---	0	0	---	0	0.847997	0.00010702	-1	0	---	---	0	-1	1
ENSG00000124102	PI3	0	0	0	0	0	3	---	0	---	---	0	0	---	0	---	---	0	0	-4.19061	0.004075	-1	-1	1
ENSG00000091622	PITPNM3	0	0	0	0	0	2	---	0	-0.631976	1.23247e-12	-1	-1	---	0	---	---	0	0	---	---	0	-1	1
ENSG00000176485	PLA2G16	0	0	0	0	0	2	---	0	---	---	0	0	---	0	0.765535	2.18e-06	-1	0	---	---	0	-1	1
ENSG00000153246	PLA2R1	0	0	0	0	0	3	---	0	-0.511081	4.2707e-10	-1	-1	---	0	---	---	0	0	---	---	0	-1	1
ENSG00000122861	PLAU	G2/M	0	0	0	1	10	-1.82392	-1	0.577304	1.20495e-11	1	0	---	0	---	---	0	0	-3.08916	0.004075	-1	-1	3
ENSG00000151176	PLBD2	0	0	0	0	0	3	-2.15234	-1	-0.250574	6.88611e-07	0	-1	---	0	---	---	0	0	---	---	0	-1	1
ENSG00000101333	PLCB4	0	0	0	0	0	2	---	0	-1.10053	4.64595e-35	-1	-1	---	0	---	---	0	0	---	---	0	-1	1
ENSG00000105223	PLD3	0	0	0	0	0	3	---	0	-0.233346	1.53293e-08	0	0	---	0	0.678072	6.13e-06	-1	0	---	---	0	-1	1
ENSG00000143850	PLEKHA6	0	0	0	0	0	1	---	0	-0.754699	1.4677e-15	-1	-1	---	0	---	---	0	0	---	---	0	-1	1
ENSG00000106397	PLOD3	0	0	0	0	0	1	-1.86923	-1	---	---	0	-1	---	0	---	---	0	0	---	---	0	-1	1
ENSG00000117600	PLPPR4	0	0	0	0	0	0	---	0	-0.635635	1.41086e-13	-1	-1	---	0	---	---	0	0	---	---	0	-1	1
ENSG00000130827	PLXNA3	0	0	0	0	0	3	---	0	-0.591716	8.27616e-18	-1	-1	---	0	---	---	0	0	---	---	0	-1	1
ENSG00000032444	PNPLA6	0	0	0	0	0	1	-1.78118	-1	---	---	0	-1	---	0	---	---	0	0	---	---	0	-1	1
ENSG00000174348	PODN	0	0	0	0	0	2	---	0	-0.790406	4.34517e-12	-1	-1	---	0	---	---	0	0	---	---	0	-1	1
ENSG00000013503	POLR3B	0	0	0	0	0	-4	---	0	---	---	0	0	---	0	1.20163	7.68e-06	-1	0	---	---	0	-1	1
ENSG00000127948	POR	0	0	0	0	0	-1	---	0	---	---	0	0	---	0	0.847997	2.5e-07	-1	0	---	---	0	-1	1
ENSG00000112033	PPARD	0	0	0	0	0	0	---	0	---	---	0	0	---	0	---	---	0	0	-1.01436	0.006112	-1	-1	1
ENSG00000168938	PPIC	0	0	0	0	0	4	---	0	-0.398999	3.98632e-08	0	0	---	0	0.678072	5.57e-06	-1	0	---	---	0	-1	1
ENSG00000214517	PPME1	0	0	0	0	0	1	---	0	-0.126148	0.019953	0	0	---	0	0.678072	0.00067088	-1	0	---	---	0	-1	1
ENSG00000225060	PPP1R18	0	0	0	0	0	-1	---	0	---	---	0	0	---	0	1.07039	9.6e-07	-1	0	---	---	0	-1	1
ENSG00000119938	PPP1R3C	0	0	0	0	0	7	---	0	-0.91371	8.56926e-14	-1	-1	---	0	---	---	0	0	---	---	0	-1	1
ENSG00000068971	PPP2R5B	0	0	0	0	0	7	---	0	-0.481982	6.63415e-20	0	0	---	0	---	---	0	0	-1.18903	0.004075	-1	-1	1
ENSG00000163605	PPP4R2	0	0	0	0	0	-5	---	0	---	---	0	0	---	0	1	1.2e-07	-1	0	---	---	0	-1	1
ENSG00000126432	PRDX5	0	0	0	0	0	5	---	0	---	---	0	0	---	0	0.925999	4.88e-06	-1	0	---	---	0	-1	1
ENSG00000139174	PRICKLE1	0	0	0	0	0	-4	---	0	-0.597094	7.81029e-12	-1	-1	---	0	---	---	0	0	---	---	0	-1	1
ENSG00000131791	PRKAB2	0	0	0	0	0	14	---	0	-0.733062	2.05714e-24	-1	-1	---	0	---	---	0	0	---	---	0	-1	1
ENSG00000181929	PRKAG1	0	0	0	0	0	0	---	0	---	---	0	0	---	0	0.678072	0.00011127	-1	0	---	---	0	-1	1
ENSG00000184500	PROS1	0	0	0	0	0	2	---	0	-0.511627	5.59533e-12	-1	-1	---	0	---	---	0	0	---	---	0	-1	1
ENSG00000146250	PRSS35	0	0	0	0	0	0	---	0	-0.718705	3.31982e-08	-1	-1	---	0	---	---	0	0	---	---	0	-1	1
ENSG00000204941	PSG5	0	0	0	0	0	3	---	0	-0.66167	2.64395e-06	-1	-1	---	0	---	---	0	0	---	---	0	-1	1
ENSG00000244694	PTCHD4	0	0	0	0	0	5	---	0	-0.576933	3.43048e-06	-1	-1	---	0	---	---	0	0	---	---	0	-1	1
ENSG00000163629	PTPN13	UNKN	0	0	0	1	0	---	0	-0.648905	7.5748e-28	-1	-1	---	0	---	---	0	0	---	---	0	-1	1
ENSG00000106278	PTPRZ1	0	0	0	0	0	0	---	0	---	---	0	0	---	0	---	---	0	0	-2.19535	0.004075	-1	-1	1
ENSG00000183255	PTTG1IP	0	0	0	0	0	0	---	0	---	---	0	0	---	0	1.32193	1.05e-05	-1	0	---	---	0	-1	1
ENSG00000103490	PYCARD	0	0	0	0	0	3	---	0	---	---	0	0	---	0	---	---	0	0	-1.7137	0.006112	-1	-1	1
ENSG00000163564	PYHIN1	0	0	0	0	0	1	---	0	---	---	0	0	---	0	0.765535	0.00017817	-1	0	---	---	0	-1	1
ENSG00000143545	RAB13	0	0	0	0	0	1	---	0	---	---	0	0	---	0	1.1375	1.2e-07	-1	0	---	---	0	-1	1
ENSG00000137502	RAB30	0	0	0	0	0	0	---	0	-0.578651	1.26156e-12	-1	-1	---	0	---	---	0	0	---	---	0	-1	1
ENSG00000123892	RAB38	0	0	0	0	0	0	---	0	0.286068	0.000234315	0	0	---	0	---	---	0	0	-2.39506	0.009023	-1	-1	1
ENSG00000105404	RABAC1	0	0	0	0	0	3	-1.85688	-1	-0.200176	0.000184647	0	-1	---	0	---	---	0	0	---	---	0	-1	1
ENSG00000136238	RAC1	0	0	0	0	0	-2	---	0	---	---	0	0	---	0	0.678072	0.00016451	-1	0	---	---	0	-1	1
ENSG00000006451	RALA	0	0	0	0	0	2	---	0	---	---	0	0	---	0	---	---	0	0	-1.13093	0.006112	-1	-1	1
ENSG00000112183	RBM24	0	0	0	0	0	5	---	0	-0.639368	3.0168e-19	-1	-1	---	0	---	---	0	0	---	---	0	-1	1
ENSG00000114115	RBP1	0	0	0	0	0	1	---	0	-0.176162	0.0723124	0	0	---	0	---	---	0	0	-2.87774	0.004075	-1	-1	1
ENSG00000157110	RBPMS	0	0	0	0	0	-5	---	0	---	---	0	0	---	0	---	---	0	0	-1.58496	0.009023	-1	-1	1
ENSG00000122707	RECK	0	0	0	0	0	0	---	0	-0.605737	1.25708e-24	-1	-1	---	0	---	---	0	0	---	---	0	-1	1
ENSG00000169733	RFNG	0	0	0	0	0	8	-1.71118	-1	---	---	0	-1	---	0	---	---	0	0	---	---	0	-1	1
ENSG00000131378	RFTN1	0	0	0	0	0	1	---	0	---	---	0	0	---	0	---	---	0	0	-2.75702	0.004075	-1	-1	1
ENSG00000148908	RGS10	0	0	0	0	0	0	---	0	---	---	0	0	---	0	---	---	0	0	-1.03562	0.004075	-1	-1	1
ENSG00000147509	RGS20	0	0	0	0	0	10	---	0	---	---	0	0	---	0	0.925999	4.56e-05	-1	0	---	---	0	-1	1
ENSG00000117152	RGS4	0	0	0	0	0	-4	---	0	-0.596009	1.31367e-06	-1	-1	---	0	---	---	0	0	---	---	0	-1	1
ENSG00000143248	RGS5	0	0	0	0	0	2	---	0	-0.518321	0.000113945	-1	-1	---	0	---	---	0	0	---	---	0	-1	1
ENSG00000182732	RGS6	0	0	0	0	0	4	---	0	---	---	0	0	---	0	0.765535	5.87e-06	-1	0	---	---	0	-1	1
ENSG00000129667	RHBDF2	0	0	0	0	0	10	---	0	0.412773	1.39128e-07	0	0	---	0	---	---	0	0	-1.02857	0.009023	-1	-1	1
ENSG00000158315	RHBDL2	0	0	0	0	0	-2	---	0	---	---	0	0	---	0	---	---	0	0	-1.07039	0.009023	-1	-1	1
ENSG00000140519	RHCG	0	0	0	0	0	3	---	0	---	---	0	0	---	0	---	---	0	0	-5.68706	0.004075	-1	-1	1
ENSG00000219200	RNASEK	0	0	0	0	0	1	---	0	---	---	0	0	---	0	0.678072	0.00034344	-1	0	---	---	0	-1	1
ENSG00000026297	RNASET2	0	0	0	0	0	4	---	0	-0.195885	0.0302906	0	0	---	0	---	---	0	0	-2.09761	0.004075	-1	-1	1
ENSG00000133135	RNF128	0	0	0	0	0	5	---	0	-0.854463	4.11397e-19	-1	-1	---	0	---	---	0	0	---	---	0	-1	1
ENSG00000185008	ROBO2	0	0	0	0	0	0	---	0	-0.765565	2.69779e-17	-1	-1	---	0	---	---	0	0	---	---	0	-1	1
ENSG00000155876	RRAGA	0	0	0	0	0	2	---	0	---	---	0	0	---	0	1.32193	8e-08	-1	0	---	---	0	-1	1
ENSG00000124782	RREB1	0	0	0	0	0	-3	---	0	---	---	0	0	---	0	---	---	0	0	-3.06523	0.004075	-1	-1	1
ENSG00000146374	RSPO3	0	0	0	0	0	-1	---	0	---	---	0	0	---	0	1	4.21e-06	-1	0	---	---	0	-1	1
ENSG00000115310	RTN4	0	0	0	0	0	-3	---	0	---	---	0	0	---	0	0.678072	0.00027591	-1	0	---	---	0	-1	1
ENSG00000143171	RXRG	0	0	0	0	0	0	---	0	---	---	0	0	---	0	0.765535	2.37e-05	-1	0	---	---	0	-1	1
ENSG00000134339	SAA2	0	0	0	0	0	2	---	0	---	---	0	0	---	0	---	---	0	0	-2.79077	0.006112	-1	-1	1
ENSG00000103449	SALL1	0	0	0	0	0	0	---	0	-0.113871	0.185691	0	0	---	0	---	---	0	0	-2.18587	0.009023	-1	-1	1
ENSG00000133872	SARAF	0	0	0	0	0	1	---	0	-0.331236	1.17621e-12	0	0	---	0	0.584963	4.95e-05	-1	0	---	---	0	-1	1
ENSG00000182568	SATB1	0	0	0	0	0	5	---	0	-0.897263	1.02339e-17	-1	-1	---	0	---	---	0	0	---	---	0	-1	1
ENSG00000171951	SCG2	0	0	0	0	0	1	---	0	-0.97274	5.20421e-21	-1	-1	---	0	---	---	0	0	---	---	0	-1	1
ENSG00000169432	SCN9A	0	0	0	0	0	1	---	0	-0.92662	4.59951e-20	-1	-1	---	0	---	---	0	0	---	---	0	-1	1
ENSG00000146197	SCUBE3	0	0	0	0	0	3	---	0	-1.27084	1.24827e-25	-1	-1	---	0	---	---	0	0	---	---	0	-1	1
ENSG00000169439	SDC2	0	0	0	0	0	-5	---	0	-0.500042	3.18964e-19	-1	-1	---	0	---	---	0	0	---	---	0	-1	1
ENSG00000162512	SDC3	0	0	0	0	0	5	-2.02101	-1	-0.388505	8.06837e-11	0	-1	---	0	---	---	0	0	---	---	0	-1	1
ENSG00000138674	SEC31A	0	0	0	0	0	3	---	0	---	---	0	0	---	0	0.678072	4e-05	-1	0	---	---	0	-1	1
ENSG00000110876	SELPLG	0	0	0	0	0	3	---	0	-0.78419	5.1037e-20	-1	-1	---	0	---	---	0	0	---	---	0	-1	1
ENSG00000153993	SEMA3D	0	0	0	0	0	-3	---	0	-0.585318	1.63812e-06	-1	-1	---	0	---	---	0	0	---	---	0	-1	1
ENSG00000092421	SEMA6A	0	0	0	0	0	-3	---	0	-1.88701	5.91301e-56	-1	-1	---	0	---	---	0	0	---	---	0	-1	1
ENSG00000137872	SEMA6D	0	0	0	0	0	-1	---	0	-0.846512	2.29017e-16	-1	-1	---	0	---	---	0	0	---	---	0	-1	1
ENSG00000164300	SERINC5	0	0	0	0	0	11	---	0	-0.551689	1.63727e-16	-1	-1	---	0	---	---	0	0	---	---	0	-1	1
ENSG00000021355	SERPINB1	0	0	0	0	0	5	---	0	---	---	0	0	---	0	---	---	0	0	-1.76553	0.009023	-1	-1	1
ENSG00000166396	SERPINB7	0	0	0	0	0	3	---	0	-0.310231	0.00722476	0	0	---	0	---	---	0	0	-2.72901	0.004075	-1	-1	1
ENSG00000106366	SERPINE1	0	0	0	0	0	7	---	0	-0.447206	8.83853e-26	0	0	---	0	1	4.9e-07	-1	0	---	---	0	-1	1
ENSG00000132386	SERPINF1	0	0	0	0	0	6	---	0	0.255092	0.0257339	0	0	---	0	---	---	0	0	-2.88753	0.004075	-1	-1	1
ENSG00000197019	SERTAD1	0	0	0	0	0	15	---	0	---	---	0	0	---	0	0.765535	3.7e-07	-1	0	---	---	0	-1	1
ENSG00000130766	SESN2	0	0	0	0	0	18	---	0	-0.241522	0.00138403	0	0	---	0	1.32193	0	-1	0	---	---	0	-1	1
ENSG00000149212	SESN3	0	0	0	0	0	11	---	0	-0.926996	4.76229e-06	-1	-1	---	0	---	---	0	0	---	---	0	-1	1
ENSG00000175793	SFN	0	0	0	0	0	12	---	0	---	---	0	0	---	0	---	---	0	0	-1.15704	0.006112	-1	-1	1
ENSG00000170624	SGCD	0	0	0	0	0	-1	---	0	-0.746639	3.03505e-21	-1	-1	---	0	---	---	0	0	---	---	0	-1	1
ENSG00000111252	SH2B3	0	0	0	0	0	4	-1.69967	-1	---	---	0	-1	---	0	---	---	0	0	---	---	0	-1	1
ENSG00000131171	SH3BGRL	0	0	0	0	0	-1	---	0	---	---	0	0	---	0	0.925999	3.29e-06	-1	0	---	---	0	-1	1
ENSG00000160691	SHC1	0	0	0	0	0	2	---	0	---	---	0	0	---	0	1	3.8e-07	-1	0	---	---	0	-1	1
ENSG00000149577	SIDT2	0	0	0	0	0	13	---	0	-0.585701	5.41536e-28	-1	-1	---	0	---	---	0	0	---	---	0	-1	1
ENSG00000168679	SLC16A4	0	0	0	0	0	2	---	0	-0.717026	3.48114e-16	-1	-1	---	0	---	---	0	0	---	---	0	-1	1
ENSG00000168575	SLC20A2	0	0	0	0	0	-7	---	0	0.0470647	0.637442	0	0	---	0	---	---	0	0	-1.15056	0.009023	-1	-1	1
ENSG00000169100	SLC25A6	0	0	0	0	0	-2	---	0	---	---	0	0	---	0	0.584963	2.36e-05	-1	0	---	---	0	-1	1
ENSG00000117394	SLC2A1	0	0	0	0	0	4	---	0	---	---	0	0	---	0	---	---	0	0	-1.18269	0.004075	-1	-1	1
ENSG00000146411	SLC2A12	0	0	0	0	0	7	---	0	-0.873508	9.78343e-12	-1	-1	---	0	---	---	0	0	---	---	0	-1	1
ENSG00000121073	SLC35B1	0	0	0	0	0	0	---	0	---	---	0	0	---	0	0.847997	5.17e-05	-1	0	---	---	0	-1	1
ENSG00000115084	SLC35F5	0	0	0	0	0	2	---	0	-0.529206	5.07246e-18	-1	-1	---	0	---	---	0	0	---	---	0	-1	1
ENSG00000123643	SLC36A1	0	0	0	0	0	1	---	0	-0.584124	5.68842e-26	-1	-1	---	0	---	---	0	0	---	---	0	-1	1
ENSG00000139209	SLC38A4	0	0	0	0	0	0	---	0	-0.648792	1.19353e-07	-1	-1	---	0	---	---	0	0	---	---	0	-1	1
ENSG00000165915	SLC39A13	0	0	0	0	0	7	---	0	---	---	0	0	---	0	0.678072	1.79e-06	-1	0	---	---	0	-1	1
ENSG00000211584	SLC48A1	0	0	0	0	0	5	---	0	---	---	0	0	---	0	0.925999	3.1e-07	-1	0	---	---	0	-1	1
ENSG00000130821	SLC6A8	0	0	0	0	0	5	-1.68117	-1	---	---	0	-1	---	0	---	---	0	0	---	---	0	-1	1
ENSG00000196517	SLC6A9	0	0	0	0	0	-3	---	0	-0.562324	4.42231e-08	-1	-1	---	0	---	---	0	0	---	---	0	-1	1
ENSG00000164038	SLC9B2	0	0	0	0	0	-1	---	0	-0.564102	3.56334e-10	-1	-1	---	0	---	---	0	0	---	---	0	-1	1
ENSG00000184564	SLITRK6	0	0	0	0	0	-2	---	0	-0.704429	1.13784e-05	-1	-1	---	0	---	---	0	0	---	---	0	-1	1
ENSG00000101665	SMAD7	0	0	0	0	0	2	---	0	-0.95964	1.06769e-22	-1	-1	---	0	---	---	0	0	---	---	0	-1	1
ENSG00000120693	SMAD9	0	0	0	0	0	-3	---	0	-0.662519	1.51573e-08	-1	-1	---	0	---	---	0	0	---	---	0	-1	1
ENSG00000102038	SMARCA1	0	0	0	0	0	-1	-1.95676	-1	---	---	0	-1	---	0	---	---	0	0	---	---	0	-1	1
ENSG00000166311	SMPD1	G1/S	0	0	0	1	5	---	0	-0.340198	3.73495e-14	0	0	---	0	0.847997	1.27e-06	-1	0	---	---	0	-1	1
ENSG00000123415	SMUG1	0	0	0	0	0	1	---	0	---	---	0	0	---	0	0.678072	1.75e-06	-1	0	---	---	0	-1	1
ENSG00000197157	SND1	0	0	0	0	0	-1	---	0	---	---	0	0	---	0	0.678072	0.00014586	-1	0	---	---	0	-1	1
ENSG00000128739	SNRPN	0	0	0	0	0	2	---	0	---	---	0	0	---	0	---	---	0	0	-1.64155	0.004075	-1	-1	1
ENSG00000273173	SNURF	0	0	0	0	0	-1	---	0	---	---	0	0	---	0	---	---	0	0	-2.13422	0.004075	-1	-1	1
ENSG00000095637	SORBS1	0	0	0	0	0	6	---	0	---	---	0	0	---	0	0.584963	3.79e-06	-1	0	---	---	0	-1	1
ENSG00000164736	SOX17	0	0	0	0	0	1	---	0	---	---	0	0	---	0	---	---	0	0	-3.25701	0.004075	-1	-1	1
ENSG00000124766	SOX4	0	0	0	0	0	4	---	0	-0.169728	0.0792601	0	0	---	0	0.765535	1.7e-07	-1	0	---	---	0	-1	1
ENSG00000113140	SPARC	0	0	0	0	0	0	-1.71708	-1	---	---	0	-1	---	0	---	---	0	0	---	---	0	-1	1
ENSG00000128487	SPECC1	0	0	0	0	0	5	---	0	0.0117541	0.889751	0	0	---	0	1.32193	7e-08	-1	0	---	---	0	-1	1
ENSG00000176170	SPHK1	0	0	0	0	0	1	---	0	0.186574	0.240369	0	0	---	0	---	---	0	0	-1.77821	0.004075	-1	-1	1
ENSG00000178172	SPINK6	0	0	0	0	0	2	---	0	---	---	0	0	---	0	1.07039	0.00456133	-1	0	---	---	0	-1	1
ENSG00000169474	SPRR1A	0	0	0	0	0	-1	---	0	---	---	0	0	---	0	---	---	0	0	-3.76235	0.004075	-1	-1	1
ENSG00000169469	SPRR1B	0	0	0	0	0	0	---	0	---	---	0	0	---	0	---	---	0	0	-4.20789	0.004075	-1	-1	1
ENSG00000196805	SPRR2B	0	0	0	0	0	0	---	0	---	---	0	0	---	0	---	---	0	0	-6.66349	0.004075	-1	-1	1
ENSG00000163209	SPRR3	0	0	0	0	0	0	---	0	---	---	0	0	---	0	---	---	0	0	-3.45812	0.004075	-1	-1	1
ENSG00000180879	SSR4	0	0	0	0	0	3	---	0	---	---	0	0	---	0	0.765535	4.8e-07	-1	0	---	---	0	-1	1
ENSG00000112079	STK38	0	0	0	0	0	0	---	0	-0.252819	1.03822e-06	0	0	---	0	0.678072	3.84e-05	-1	0	---	---	0	-1	1
ENSG00000082146	STRADB	0	0	0	0	0	1	---	0	---	---	0	0	---	0	0.678072	3.23e-06	-1	0	---	---	0	-1	1
ENSG00000163527	STT3B	0	0	0	0	0	-2	---	0	---	---	0	0	---	0	0.584963	0.00094556	-1	0	---	---	0	-1	1
ENSG00000164506	STXBP5	0	0	0	0	0	-1	---	0	---	---	0	0	---	0	0.584963	5.29e-06	-1	0	---	---	0	-1	1
ENSG00000196562	SULF2	0	0	0	0	0	16	---	0	0.00507118	0.98331	0	0	---	0	1.926	0	-1	0	---	---	0	-1	1
ENSG00000148248	SURF4	0	0	0	0	0	0	---	0	---	---	0	0	---	0	1.848	1e-08	-1	0	---	---	0	-1	1
ENSG00000100647	SUSD6	0	0	0	0	0	19	---	0	-0.204781	0.00102966	0	0	---	0	---	---	0	0	-1.61824	0.004075	-1	-1	1
ENSG00000131018	SYNE1	0	0	0	0	0	2	---	0	-0.807378	1.117e-17	-1	-1	---	0	---	---	0	0	---	---	0	-1	1
ENSG00000273841	TAF9	0	0	0	0	0	-3	---	0	---	---	0	0	---	0	1.07039	2.4e-06	-1	0	---	---	0	-1	1
ENSG00000206297	TAP1	0	0	0	0	0	19	-1.83674	-1	---	---	0	-1	---	0	---	---	0	0	---	---	0	-1	1
ENSG00000109680	TBC1D19	0	0	0	0	0	-1	---	0	-0.569684	1.27566e-13	-1	-1	---	0	---	---	0	0	---	---	0	-1	1
ENSG00000109436	TBC1D9	0	0	0	0	0	5	---	0	---	---	0	0	---	0	---	---	0	0	-1.13093	0.004075	-1	-1	1
ENSG00000196628	TCF4	0	0	0	0	0	-7	---	0	-0.500105	2.1912e-17	-1	-1	---	0	---	---	0	0	---	---	0	-1	1
ENSG00000166046	TCP11L2	0	0	0	0	0	8	---	0	-0.980386	2.30453e-20	-1	-1	---	0	---	---	0	0	---	---	0	-1	1
ENSG00000074219	TEAD2	0	0	0	0	0	-4	---	0	---	---	0	0	---	0	0.925999	0.00013463	-1	0	---	---	0	-1	1
ENSG00000163235	TGFA	0	0	0	0	0	7	---	0	---	---	0	0	---	0	---	---	0	0	-1.36737	0.004075	-1	-1	1
ENSG00000105329	TGFB1	0	0	0	0	0	1	---	0	-0.413741	7.50697e-14	0	0	---	0	---	---	0	0	-1.87184	0.004075	-1	-1	1
ENSG00000092969	TGFB2	G2/M	0	0	0	1	0	---	0	-0.530232	0.00247619	-1	-1	---	0	---	---	0	0	---	---	0	-1	1
ENSG00000163513	TGFBR2	0	0	0	0	0	-1	---	0	-0.0849741	0.109203	0	0	---	0	0.847997	9.6e-07	-1	0	---	---	0	-1	1
ENSG00000130775	THEMIS2	0	0	0	0	0	2	---	0	---	---	0	0	---	0	---	---	0	0	-2.11103	0.004075	-1	-1	1
ENSG00000078237	TIGAR	0	0	0	0	0	19	---	0	-0.251529	0.0130002	0	0	---	0	1.37851	1e-08	-1	0	---	---	0	-1	1
ENSG00000102265	TIMP1	0	0	0	0	0	5	-1.94934	-1	---	---	0	-1	---	0	---	---	0	0	---	---	0	-1	1
ENSG00000163931	TKT	0	0	0	0	0	0	---	0	0.206343	2.71642e-06	0	0	---	0	0.925999	1.72e-05	-1	0	---	---	0	-1	1
ENSG00000101337	TM9SF4	0	0	0	0	0	2	---	0	---	---	0	0	---	0	0.678072	1.05e-05	-1	0	---	---	0	-1	1
ENSG00000135926	TMBIM1	0	0	0	0	0	12	---	0	-0.146898	2.43921e-06	0	0	---	0	---	---	0	0	-1.73118	0.006112	-1	-1	1
ENSG00000139644	TMBIM6	0	0	0	0	0	0	---	0	---	---	0	0	---	0	1	2.8e-07	-1	0	---	---	0	-1	1
ENSG00000184840	TMED9	0	0	0	0	0	-1	---	0	---	---	0	0	---	0	0.584963	8.02e-05	-1	0	---	---	0	-1	1
ENSG00000189077	TMEM120A	0	0	0	0	0	3	---	0	-0.221037	0.000184496	0	0	---	0	0.584963	0.00054922	-1	0	---	---	0	-1	1
ENSG00000172663	TMEM134	0	0	0	0	0	9	---	0	-0.201383	0.00142808	0	0	---	0	---	---	0	0	-1.29278	0.006112	-1	-1	1
ENSG00000181458	TMEM45A	0	0	0	0	0	-2	---	0	-0.549269	4.48113e-11	-1	-1	---	0	---	---	0	0	---	---	0	-1	1
ENSG00000137216	TMEM63B	0	0	0	0	0	14	---	0	-0.299808	5.74653e-10	0	0	---	0	0.765535	1.18e-06	-1	0	---	---	0	-1	1
ENSG00000128872	TMOD2	0	0	0	0	0	3	---	0	-0.573801	8.24279e-16	-1	-1	---	0	---	---	0	0	---	---	0	-1	1
ENSG00000137648	TMPRSS4	0	0	0	0	0	0	---	0	---	---	0	0	---	0	---	---	0	0	-2.31325	0.009023	-1	-1	1
ENSG00000146072	TNFRSF21	G2/M	0	0	0	1	-1	-1.79786	-1	0.215786	0.00102173	0	-1	---	0	---	---	0	0	---	---	0	-1	1
ENSG00000145901	TNIP1	0	0	0	0	0	4	---	0	---	---	0	0	---	0	---	---	0	0	-1.37295	0.004075	-1	-1	1
ENSG00000079308	TNS1	G1/S	0	0	0	1	-2	---	0	-0.502094	1.38771e-19	-1	-1	---	0	---	---	0	0	---	---	0	-1	1
ENSG00000078902	TOLLIP	0	0	0	0	0	3	---	0	---	---	0	0	---	0	---	---	0	0	-1.5008	0.009023	-1	-1	1
ENSG00000164938	TP53INP1	G1/S	1	0	0	1	19	---	0	-0.0751947	0.600037	0	0	---	0	0.847997	6.17e-06	-1	0	---	---	0	-1	1
ENSG00000111907	TPD52L1	0	0	0	0	0	-1	---	0	-0.747034	4.53454e-11	-1	-1	---	0	---	---	0	0	---	---	0	-1	1
ENSG00000198467	TPM2	0	0	0	0	0	4	---	0	---	---	0	0	---	0	0.925999	6.1e-07	-1	0	---	---	0	-1	1
ENSG00000102871	TRADD	0	0	0	0	0	3	-1.70373	-1	---	---	0	-1	---	0	---	---	0	0	---	---	0	-1	1
ENSG00000056972	TRAF3IP2	0	0	0	0	0	6	---	0	---	---	0	0	---	0	---	---	0	0	-1.09761	0.009023	-1	-1	1
ENSG00000076604	TRAF4	0	0	0	0	0	15	---	0	---	---	0	0	---	0	0.765535	1.2e-07	-1	0	---	---	0	-1	1
ENSG00000170855	TRIAP1	0	0	0	0	0	14	---	0	---	---	0	0	---	0	0.678072	6.5e-07	-1	0	---	---	0	-1	1
ENSG00000132274	TRIM22	0	0	0	0	0	14	---	0	0.0610729	0.747799	0	0	---	0	---	---	0	0	-1.57046	0.009023	-1	-1	1
ENSG00000180098	TRNAU1AP	0	0	0	0	0	0	---	0	---	---	0	0	---	0	0.847997	1.08e-06	-1	0	---	---	0	-1	1
ENSG00000067445	TRO	0	0	0	0	0	3	---	0	-0.564335	6.51809e-16	-1	-1	---	0	---	---	0	0	---	---	0	-1	1
ENSG00000072315	TRPC5	0	0	0	0	0	1	---	0	-0.914641	3.28287e-12	-1	-1	---	0	---	---	0	0	---	---	0	-1	1
ENSG00000157514	TSC22D3	0	0	0	0	0	4	---	0	-0.661351	2.90216e-21	-1	-1	---	0	---	---	0	0	---	---	0	-1	1
ENSG00000182463	TSHZ2	0	0	0	0	0	0	---	0	---	---	0	0	---	0	0.847997	3.24e-05	-1	0	---	---	0	-1	1
ENSG00000106537	TSPAN13	0	0	0	0	0	0	---	0	-0.738644	1.24295e-23	-1	-1	---	0	---	---	0	0	---	---	0	-1	1
ENSG00000143367	TUFT1	0	0	0	0	0	2	---	0	-0.632123	2.85041e-11	-1	-1	---	0	---	---	0	0	---	---	0	-1	1
ENSG00000025708	TYMP	0	0	0	0	0	1	-1.84036	-1	---	---	0	-1	---	0	---	---	0	0	---	---	0	-1	1
ENSG00000092445	TYRO3	G1/S	0	0	1	1	-8	---	0	---	---	0	0	---	0	0.847997	9e-08	-1	0	---	---	0	-1	1
ENSG00000156521	TYSND1	0	0	0	0	0	5	-1.74127	-1	---	---	0	-1	---	0	---	---	0	0	---	---	0	-1	1
ENSG00000137831	UACA	G2/M	1	0	0	1	-7	---	0	-0.690965	9.90021e-27	-1	-1	---	0	---	---	0	0	---	---	0	-1	1
ENSG00000156587	UBE2L6	0	0	0	0	0	3	-1.77456	-1	0.27767	6.12599e-07	0	-1	---	0	---	---	0	0	---	---	0	-1	1
ENSG00000122042	UBL3	0	0	0	0	0	-1	---	0	-0.552041	4.80186e-14	-1	-1	---	0	---	---	0	0	---	---	0	-1	1
ENSG00000167671	UBXN6	0	0	0	0	0	0	---	0	---	---	0	0	---	0	0.765535	8.9e-07	-1	0	---	---	0	-1	1
ENSG00000145040	UCN2	0	0	0	0	0	7	-1.84835	-1	---	---	0	-1	---	0	---	---	0	0	---	---	0	-1	1
ENSG00000114638	UPK1B	0	0	0	0	0	1	---	0	---	---	0	0	---	0	---	---	0	0	-2.62994	0.004075	-1	-1	1
ENSG00000183696	UPP1	0	0	0	0	0	1	---	0	---	---	0	0	---	0	---	---	0	0	-2.24793	0.006112	-1	-1	1
ENSG00000188690	UROS	0	0	0	0	0	5	---	0	-0.0853971	0.0968557	0	0	---	0	0.765535	3.55e-06	-1	0	---	---	0	-1	1
ENSG00000152818	UTRN	0	0	0	0	0	-4	-1.66808	-1	-0.139346	0.0622571	0	-1	---	0	---	---	0	0	---	---	0	-1	1
ENSG00000071246	VASH1	0	0	0	0	0	3	---	0	---	---	0	0	---	0	0.678072	0.00252813	-1	0	---	---	0	-1	1
ENSG00000038427	VCAN	0	0	0	0	0	6	---	0	-0.244389	0.000325466	0	0	---	0	---	---	0	0	-1.18269	0.009023	-1	-1	1
ENSG00000206538	VGLL3	0	0	0	0	0	3	---	0	-0.653824	7.74801e-19	-1	-1	---	0	---	---	0	0	---	---	0	-1	1
ENSG00000026025	VIM	0	0	0	0	0	-2	-4.27291	-1	---	---	0	-1	---	0	---	---	0	0	---	---	0	-1	1
ENSG00000147852	VLDLR	0	0	0	0	0	-7	---	0	-0.16459	0.18908	0	0	---	0	---	---	0	0	-1.926	0.004075	-1	-1	1
ENSG00000110002	VWA5A	0	0	0	0	0	1	---	0	0.238387	0.0303831	0	0	---	0	---	---	0	0	-1.69599	0.004075	-1	-1	1
ENSG00000239779	WBP1	0	0	0	0	0	4	---	0	---	---	0	0	---	0	0.925999	2.7e-07	-1	0	---	---	0	-1	1
ENSG00000103175	WFDC1	0	0	0	0	0	1	---	0	-1.31621	1.96952e-22	-1	-1	---	0	---	---	0	0	---	---	0	-1	1
ENSG00000060237	WNK1	0	0	0	0	0	-4	---	0	---	---	0	0	---	0	0.765535	9.5e-06	-1	0	---	---	0	-1	1
ENSG00000002745	WNT16	0	0	0	0	0	1	---	0	-0.774859	3.85895e-14	-1	-1	---	0	---	---	0	0	---	---	0	-1	1
ENSG00000154764	WNT7A	0	0	0	0	0	1	---	0	---	---	0	0	---	0	---	---	0	0	-2.14078	0.009023	-1	-1	1
ENSG00000184937	WT1	0	0	0	0	0	1	---	0	---	---	0	0	---	0	0.584963	3.82e-06	-1	0	---	---	0	-1	1
ENSG00000151718	WWC2	0	0	0	0	0	-4	---	0	---	---	0	0	---	0	1	1.6e-07	-1	0	---	---	0	-1	1
ENSG00000018408	WWTR1	0	0	0	0	0	3	---	0	---	---	0	0	---	0	0.847997	1.42e-06	-1	0	---	---	0	-1	1
ENSG00000174851	YIF1A	0	0	0	0	0	-2	---	0	-0.236643	7.91823e-08	0	0	---	0	0.765535	5.1e-07	-1	0	---	---	0	-1	1
ENSG00000175155	YPEL2	0	0	0	0	0	11	---	0	-0.578101	1.05497e-11	-1	-1	---	0	---	---	0	0	---	---	0	-1	1
ENSG00000119801	YPEL5	0	0	0	0	0	15	---	0	-0.395612	1.37837e-13	0	0	---	0	0.584963	3.63e-05	-1	0	---	---	0	-1	1
ENSG00000174282	ZBTB4	0	0	0	0	0	2	---	0	---	---	0	0	---	0	0.678072	1.08e-06	-1	0	---	---	0	-1	1
ENSG00000140948	ZCCHC14	0	0	0	0	0	-4	---	0	---	---	0	0	---	0	0.584963	6.93e-05	-1	0	---	---	0	-1	1
ENSG00000165424	ZCCHC24	0	0	0	0	0	-1	---	0	---	---	0	0	---	0	1.26303	3e-08	-1	0	---	---	0	-1	1
ENSG00000099904	ZDHHC8	0	0	0	0	0	3	-1.94761	-1	---	---	0	-1	---	0	---	---	0	0	---	---	0	-1	1
ENSG00000188706	ZDHHC9	0	0	0	0	0	6	---	0	-0.274454	1.02292e-14	0	0	---	0	0.584963	2.78e-06	-1	0	---	---	0	-1	1
ENSG00000167380	ZNF226	0	0	0	0	0	3	---	0	---	---	0	0	---	0	0.765535	4.61e-05	-1	0	---	---	0	-1	1
ENSG00000124613	ZNF391	0	0	0	0	0	2	---	0	-0.56673	1.17323e-09	-1	-1	---	0	---	---	0	0	---	---	0	-1	1
ENSG00000170396	ZNF804A	0	0	0	0	0	1	---	0	-0.584868	2.87064e-11	-1	-1	---	0	---	---	0	0	---	---	0	-1	1
ENSG00000121413	ZSCAN18	0	0	0	0	0	2	---	0	-0.329864	3.46315e-07	0	0	---	0	---	---	0	0	-4.45549	0.004075	-1	-1	1
ENSG00000139211	AMIGO2	G1/S	0	0	0	1	-1	-1.90473	-1	-0.999836	8.35698e-23	-1	-2	---	0	---	---	0	0	---	---	0	-2	2
ENSG00000102401	ARMCX3	0	0	0	0	0	7	---	0	-0.502009	1.46008e-13	-1	-1	---	0	---	---	0	0	-1.21412	0.006112	-1	-2	2
ENSG00000182240	BACE2	0	0	0	0	0	2	---	0	0.0804847	0.0701659	0	0	---	0	0.678072	1.62e-06	-1	0	-1.11103	0.004075	-1	-2	2
ENSG00000165507	C10orf10	0	0	0	0	0	6	---	0	-0.615492	2.67122e-08	-1	-1	---	0	---	---	0	0	-2.79286	0.004075	-1	-2	2
ENSG00000091986	CCDC80	0	0	0	0	0	-1	---	0	-0.870782	1.86608e-25	-1	-1	---	0	1.07039	2e-08	-1	0	---	---	0	-2	2
ENSG00000118971	CCND2	0	0	0	0	0	5	---	0	-1.2138	3.00465e-21	-1	-1	---	0	---	---	0	0	-1.62761	0.009023	-1	-2	2
ENSG00000111012	CYP27B1	0	0	0	0	0	-3	-1.74343	-1	---	---	0	-1	---	0	---	---	0	0	-1.43829	0.009023	-1	-2	2
ENSG00000221968	FADS3	0	0	0	0	0	12	-2.07301	-1	-0.0348276	0.6619	0	-1	---	0	0.847997	1.66e-06	-1	0	---	---	0	-2	2
ENSG00000116661	FBXO2	0	0	0	0	0	4	-2.3122	-1	---	---	0	-1	---	0	---	---	0	0	-1.54597	0.006112	-1	-2	2
ENSG00000115641	FHL2	0	0	0	0	0	12	-1.67139	-1	0.0206394	0.840955	0	-1	---	0	0.678072	5.2e-07	-1	0	---	---	0	-2	2
ENSG00000152137	HSPB8	G1/S	0	0	0	1	14	---	0	-0.743763	7.39556e-17	-1	-1	---	0	0.765535	2.17e-06	-1	0	---	---	0	-2	2
ENSG00000141753	IGFBP4	0	0	0	0	0	3	---	0	0.0124406	0.843751	0	0	---	0	0.765535	8.78e-06	-1	0	-1.58496	0.009023	-1	-2	2
ENSG00000213626	LBH	0	0	0	0	0	3	---	0	-0.645827	8.18428e-15	-1	-1	---	0	0.765535	0.00404101	-1	0	---	---	0	-2	2
ENSG00000134013	LOXL2	0	0	0	0	0	-1	-1.84473	-1	-0.0809041	0.142657	0	-1	---	0	0.925999	2.36e-05	-1	0	---	---	0	-2	2
ENSG00000119681	LTBP2	0	0	0	0	0	7	---	0	-0.628626	9.73915e-18	-1	-1	---	0	---	---	0	0	-1.37295	0.006112	-1	-2	2
ENSG00000139329	LUM	0	0	0	0	0	-1	---	0	-0.703651	1.6454e-06	-1	-1	---	0	0.765535	3.39e-06	-1	0	---	---	0	-2	2
ENSG00000196611	MMP1	0	0	0	0	0	-2	-3.67639	-1	0.395351	0.000121446	0	-1	---	0	---	---	0	0	-4.19456	0.004075	-1	-2	2
ENSG00000013364	MVP	0	0	0	0	0	11	---	0	---	---	0	0	---	0	0.584963	2.93e-06	-1	0	-1	0.004075	-1	-2	2
ENSG00000100100	PIK3IP1	0	0	0	0	0	14	---	0	-0.903412	2.1447e-20	-1	-1	---	0	---	---	0	0	-1.16993	0.004075	-1	-2	2
ENSG00000087494	PTHLH	0	0	0	0	0	0	-1.77146	-1	---	---	0	-1	---	0	---	---	0	0	-2.94298	0.004075	-1	-2	2
ENSG00000143878	RHOB	0	0	0	0	0	6	-1.9389	-1	-0.526698	4.48866e-19	-1	-2	---	0	---	---	0	0	---	---	0	-2	2
ENSG00000126458	RRAS	0	0	0	0	0	1	-2.02048	-1	-0.168538	7.65922e-05	0	-1	---	0	---	---	0	0	-1.87184	0.004075	-1	-2	2
ENSG00000130066	SAT1	0	0	0	0	0	14	---	0	-0.0686	0.604333	0	0	---	0	1.43296	1e-08	-1	0	-1.51602	0.004075	-1	-2	2
ENSG00000135919	SERPINE2	0	0	0	0	0	6	-2.00367	-1	-0.252882	0.000285465	0	-1	---	0	1.07039	2.37e-05	-1	0	---	---	0	-2	2
ENSG00000149257	SERPINH1	G1/S	0	0	0	1	-4	-1.7343	-1	-0.162216	1.12893e-05	0	-1	---	0	0.765535	7.5e-07	-1	0	---	---	0	-2	2
ENSG00000142669	SH3BGRL3	0	0	0	0	0	0	-1.67025	-1	---	---	0	-1	---	0	0.847997	2.36e-06	-1	0	---	---	0	-2	2
ENSG00000152377	SPOCK1	0	0	0	0	0	2	---	0	-0.674654	1.65639e-16	-1	-1	---	0	1.58496	1e-08	-1	0	---	---	0	-2	2
ENSG00000122862	SRGN	0	0	0	0	0	3	---	0	0.298234	0.0189624	0	0	---	0	1.1375	1e-08	-1	0	-2.90881	0.009023	-1	-2	2
ENSG00000175600	SUGCT	0	0	0	0	0	9	---	0	-0.315008	0.00130511	0	0	---	0	1	2.23e-05	-1	0	-3.42492	0.004075	-1	-2	2
ENSG00000105825	TFPI2	0	0	0	0	0	5	-2.52764	-1	0.466098	4.65143e-06	0	-1	---	0	---	---	0	0	-3.52732	0.009023	-1	-2	2
ENSG00000173530	TNFRSF10D	0	0	0	0	0	12	---	0	-0.869946	1.24649e-20	-1	-1	---	0	0.678072	1.29e-05	-1	0	---	---	0	-2	2
ENSG00000243509	TNFRSF6B	0	0	0	0	0	-2	-4.12907	-1	---	---	0	-1	---	0	---	---	0	0	-2.59932	0.004075	-1	-2	2
ENSG00000115414	FN1	0	0	0	0	0	-1	-1.97285	-1	---	---	0	-1	---	0	1.53605	5.56e-05	-1	0	-1.61824	0.004075	-1	-3	3
ENSG00000041982	TNC	0	0	0	0	0	-2	-2.21683	-1	-0.0741206	0.428329	0	-1	---	0	0.847997	6.3e-07	-1	0	-1.65992	0.004075	-1	-3	3
